# Supplementary material for: Tracking antibiotic resistance gene pollution from different sources using machine-learning classification
Source: Microbiome. 2018 May 24;6:93. doi: 10.1186/s40168-018-0480-x (PMC5966912; doi:10.1186/s40168-018-0480-x)
Supplement: Supplementary file 1 — Table S1. Metadata of 656 metagenomic datasets. Table S5. SourceTracker parameter adjustment. a Defined source input ratio in the three artificial configurations (A, B, and C). b Effect of parameter adjustment on SourceTracker prediction performance of configurations A, B, and C (indicated by RSD, sensitivity, specificity, precision, and accuracy). Table S6. Statistical details (IV and P value) of 95 indicator ARGs of the four ecotypes. (XLSX 78 kb) [file 40168_2018_480_MOESM1_ESM.xlsx]

## Sheet: TableS1
Acc_Database	SRA Study	Project	Source	Eco_type	TReadNo	Tbp	Biome	Feature	Material	Remark (animal; antibiotic feeding)	Location	Platform	Ref.
4493546.3	NA	mgp837	MGRAST	NT	7592435	759243500	Terrestrial biome	Bulk soil	Soil	NA	Amazonia	ILLUMINA	(Navarrete et al. 2015)
4493651.3	NA	mgp837	MGRAST	NT	7606414	760641400	Terrestrial biome	Bulk soil	Soil	NA	Amazonia	ILLUMINA	(Navarrete et al. 2015)
4493654.3	NA	mgp837	MGRAST	NT	16639391	1663939100	Terrestrial biome	Bulk soil	Soil	NA	Amazonia	ILLUMINA	(Navarrete et al. 2015)
4493650.3	NA	mgp837	MGRAST	NT	16985357	1698535700	Terrestrial biome	Bulk soil	Soil	NA	Amazonia	ILLUMINA	(Navarrete et al. 2015)
4493652.3	NA	mgp837	MGRAST	NT	17719955	1771995500	Terrestrial biome	Bulk soil	Soil	NA	Amazonia	ILLUMINA	(Navarrete et al. 2015)
4493547.3	NA	mgp837	MGRAST	NT	17943304	1794330400	Terrestrial biome	Bulk soil	Soil	NA	Amazonia	ILLUMINA	(Navarrete et al. 2015)
4493649.3	NA	mgp837	MGRAST	NT	19724087	1972408700	Terrestrial biome	Bulk soil	Soil	NA	Amazonia	ILLUMINA	(Navarrete et al. 2015)
4493548.3	NA	mgp837	MGRAST	NT	19951851	1995185100	Terrestrial biome	Bulk soil	Soil	NA	Amazonia	ILLUMINA	(Navarrete et al. 2015)
4493544.3	NA	mgp837	MGRAST	NT	21248993	2124899300	Terrestrial biome	Bulk soil	Soil	NA	Amazonia	ILLUMINA	(Navarrete et al. 2015)
4493549.3	NA	mgp837	MGRAST	NT	21478569	2147856900	Terrestrial biome	Bulk soil	Soil	NA	Amazonia	ILLUMINA	(Navarrete et al. 2015)
4493545.3	NA	mgp837	MGRAST	NT	21589110	2158911000	Terrestrial biome	Bulk soil	Soil	NA	Amazonia	ILLUMINA	(Navarrete et al. 2015)
4493655.3	NA	mgp837	MGRAST	NT	22901490	2290149000	Terrestrial biome	Bulk soil	Soil	NA	Amazonia	ILLUMINA	(Navarrete et al. 2015)
4493653.3	NA	mgp837	MGRAST	NT	27835248	2783524800	Terrestrial biome	Bulk soil	Soil	NA	Amazonia	ILLUMINA	(Navarrete et al. 2015)
4493892.3	NA	mgp837	MGRAST	NT	40321177	4032117700	Terrestrial biome	Bulk soil	Soil	NA	Amazonia	ILLUMINA	(Navarrete et al. 2015)
4.52006e+06	NA	mgp4126	MGRAST	AF	2829227	282922700	Gut microbiome	livestock-associated habitat	feces	cow; w/o antibiotic	Australia	ILLUMINA	(Ross et al. 2013)
4519887.3	NA	mgp4126	MGRAST	AF	3408384	340838400	Gut microbiome	livestock-associated habitat	feces	cow; w/o antibiotic	Australia	ILLUMINA	(Ross et al. 2013)
4.51989e+06	NA	mgp4126	MGRAST	AF	3495121	349512100	Gut microbiome	livestock-associated habitat	feces	cow; w/o antibiotic	Australia	ILLUMINA	(Ross et al. 2013)
4.51989e+06	NA	mgp4126	MGRAST	AF	3960903	396090300	Gut microbiome	livestock-associated habitat	feces	cow; w/o antibiotic	Australia	ILLUMINA	(Ross et al. 2013)
4519886.3	NA	mgp4126	MGRAST	AF	4117334	411733400	Gut microbiome	livestock-associated habitat	feces	cow; w/o antibiotic	Australia	ILLUMINA	(Ross et al. 2013)
4.52008e+06	NA	mgp4126	MGRAST	AF	6358727	635872700	Gut microbiome	livestock-associated habitat	feces	cow; w/o antibiotic	Australia	ILLUMINA	(Ross et al. 2013)
4.5199e+06	NA	mgp4126	MGRAST	AF	6621621	662162100	Gut microbiome	livestock-associated habitat	feces	cow; w/o antibiotic	Australia	ILLUMINA	(Ross et al. 2013)
4.52008e+06	NA	mgp4126	MGRAST	AF	6852712	685271200	Gut microbiome	livestock-associated habitat	feces	cow; w/o antibiotic	Australia	ILLUMINA	(Ross et al. 2013)
4.52007e+06	NA	mgp4126	MGRAST	AF	6998797	699879700	Gut microbiome	livestock-associated habitat	feces	cow; w/o antibiotic	Australia	ILLUMINA	(Ross et al. 2013)
4.52009e+06	NA	mgp4126	MGRAST	AF	7225160	722516000	Gut microbiome	livestock-associated habitat	feces	cow; w/o antibiotic	Australia	ILLUMINA	(Ross et al. 2013)
4.52007e+06	NA	mgp4126	MGRAST	AF	7427081	742708100	Gut microbiome	livestock-associated habitat	feces	cow; w/o antibiotic	Australia	ILLUMINA	(Ross et al. 2013)
4.52006e+06	NA	mgp4126	MGRAST	AF	8789158	878915800	Gut microbiome	livestock-associated habitat	feces	cow; w/o antibiotic	Australia	ILLUMINA	(Ross et al. 2013)
4510169.3	NA	mgp3023	MGRAST	NT	15039351	1503935100	marine benthic biome	ocean	marine sediment	NA	Gulf of Mexico	ILLUMINA	(Mason et al. 2014)
4510167.3	NA	mgp3023	MGRAST	NT	15538342	1553834200	marine benthic biome	ocean	marine sediment	NA	Gulf of Mexico	ILLUMINA	(Mason et al. 2014)
4510168.3	NA	mgp3023	MGRAST	NT	17392354	1739235400	marine benthic biome	ocean	marine sediment	NA	Gulf of Mexico	ILLUMINA	(Mason et al. 2014)
4510164.3	NA	mgp3023	MGRAST	NT	17841463	1784146300	marine benthic biome	ocean	marine sediment	NA	Gulf of Mexico	ILLUMINA	(Mason et al. 2014)
4510162.3	NA	mgp3023	MGRAST	NT	19283014	1928301400	marine benthic biome	ocean	marine sediment	NA	Gulf of Mexico	ILLUMINA	(Mason et al. 2014)
4510166.3	NA	mgp3023	MGRAST	NT	22238433	2223843300	marine benthic biome	ocean	marine sediment	NA	Gulf of Mexico	ILLUMINA	(Mason et al. 2014)
4510165.3	NA	mgp3023	MGRAST	NT	30596582	3059658200	marine benthic biome	ocean	marine sediment	NA	Gulf of Mexico	ILLUMINA	(Mason et al. 2014)
4510163.3	NA	mgp3023	MGRAST	NT	34390334	3439033400	marine benthic biome	ocean	marine sediment	NA	Gulf of Mexico	ILLUMINA	(Mason et al. 2014)
453379[8-9]; 453380[0-5]	NA	mgp5692	MGRAST	NT	13802031	1380203100	Aquatic biome	Columbia river	freshwater	NA	Columbia river	ILLUMINA	(Kahn 2014)
453376[7-9]; 453377[0-4]	NA	mgp5692	MGRAST	NT	18498763	1849876300	Aquatic biome	Columbia river	freshwater	NA	Columbia river	ILLUMINA	(Kahn 2014)
453379[1-7]	NA	mgp5692	MGRAST	NT	19877395	1987739500	Aquatic biome	Columbia river	coastalwater	NA	Columbia river	ILLUMINA	(Kahn 2014)
453370[6-9]; 453371[0-3]	NA	mgp5692	MGRAST	NT	22633948	2263394800	Aquatic biome	Columbia river	brackishwater	NA	Columbia river	ILLUMINA	(Kahn 2014)
453380[6-9]; 45338[10-13]	NA	mgp5692	MGRAST	NT	24367628	2436762800	Aquatic biome	Columbia river	freshwater	NA	Columbia river	ILLUMINA	(Kahn 2014)
453377[5-9]; 453378[0-2]	NA	mgp5692	MGRAST	NT	25459571	2545957100	Aquatic biome	Columbia river	brackishwater	NA	Columbia river	ILLUMINA	(Kahn 2014)
4533759; 453376[0-6]	NA	mgp5692	MGRAST	NT	27135263	2713526300	Aquatic biome	Columbia river	brackishwater	NA	Columbia river	ILLUMINA	(Kahn 2014)
453372[8-9]; 453373[0-5]	NA	mgp5692	MGRAST	NT	27929561	2792956100	Aquatic biome	Columbia river	freshwater	NA	Columbia river	ILLUMINA	(Kahn 2014)
453374[3-9]; 4533750	NA	mgp5692	MGRAST	NT	28086536	2808653600	Aquatic biome	Columbia river	freshwater	NA	Columbia river	ILLUMINA	(Kahn 2014)
453371[4-9]; 453372[0-7]	NA	mgp5692	MGRAST	NT	36809459	3680945900	Aquatic biome	Columbia river	coastalwater	NA	Columbia river	ILLUMINA	(Kahn 2014)
453370[0-5]; 453378[3-9]; 4533790	NA	mgp5692	MGRAST	NT	70571729	7057172900	Aquatic biome	Columbia river	brackishwater	NA	Columbia river	ILLUMINA	(Kahn 2014)
4563777.3 4563778.3	NA	mgp9147	MGRAST	AF	38011846	3801184600	Gut microbiome	livestock-associated habitat	feces	cow; w/o antibiotic	USA	ILLUMINA	(Chambers et al. 2015)
4563781.3 4563782.3	NA	mgp9147	MGRAST	AF	42673412	4267341200	Gut microbiome	livestock-associated habitat	feces	cow; w/o antibiotic	USA	ILLUMINA	(Chambers et al. 2015)
4563771.3 4563772.3	NA	mgp9147	MGRAST	AF	56251656	5625165600	Gut microbiome	livestock-associated habitat	feces	cow; ceftiofur	USA	ILLUMINA	(Chambers et al. 2015)
4563769.3 4563770.3	NA	mgp9147	MGRAST	AF	56921630	5692163000	Gut microbiome	livestock-associated habitat	feces	cow; ceftiofur	USA	ILLUMINA	(Chambers et al. 2015)
4563783.3 4563784.3	NA	mgp9147	MGRAST	AF	61116630	6111663000	Gut microbiome	livestock-associated habitat	feces	cow; w/o antibiotic	USA	ILLUMINA	(Chambers et al. 2015)
4563763.3 4563764.3	NA	mgp9147	MGRAST	AF	64821672	6482167200	Gut microbiome	livestock-associated habitat	feces	cow; ceftiofur	USA	ILLUMINA	(Chambers et al. 2015)
4563775.3 4563776.3	NA	mgp9147	MGRAST	AF	66414948	6641494800	Gut microbiome	livestock-associated habitat	feces	cow; w/o antibiotic	USA	ILLUMINA	(Chambers et al. 2015)
4563779.3 4563780.3	NA	mgp9147	MGRAST	AF	66750938	6675093800	Gut microbiome	livestock-associated habitat	feces	cow; w/o antibiotic	USA	ILLUMINA	(Chambers et al. 2015)
4563785.3 4563786.3	NA	mgp9147	MGRAST	AF	67266980	6726698000	Gut microbiome	livestock-associated habitat	feces	cow; w/o antibiotic	USA	ILLUMINA	(Chambers et al. 2015)
4563773.3 4563774.3	NA	mgp9147	MGRAST	AF	70873946	7087394600	Gut microbiome	livestock-associated habitat	feces	cow; ceftiofur	USA	ILLUMINA	(Chambers et al. 2015)
4563767.3 4563768.3	NA	mgp9147	MGRAST	AF	73071604	7307160400	Gut microbiome	livestock-associated habitat	feces	cow; ceftiofur	USA	ILLUMINA	(Chambers et al. 2015)
4563765.3 4563766.3	NA	mgp9147	MGRAST	AF	79097550	7909755000	Gut microbiome	livestock-associated habitat	feces	cow; ceftiofur	USA	ILLUMINA	(Chambers et al. 2015)
4477901.3	NA	NA	MGRAST	NT	4755200	475520000	Terrestrial biome	Bulk soil	Soil	NA	Antarctica	ILLUMINA	(Fierer et al. 2012)
4477803.3	NA	NA	MGRAST	NT	5814722	581472200	Terrestrial biome	Bulk soil	Soil	NA	Antarctica	ILLUMINA	(Fierer et al. 2012)
4477903.3	NA	NA	MGRAST	NT	6311364	631136400	Terrestrial biome	Bulk soil	Soil	NA	Antarctica	ILLUMINA	(Fierer et al. 2012)
4477900.3	NA	NA	MGRAST	NT	7653643	765364300	Terrestrial biome	Bulk soil	Soil	NA	Antarctica	ILLUMINA	(Fierer et al. 2012)
4477902.3	NA	NA	MGRAST	NT	9371904	937190400	Terrestrial biome	Bulk soil	Soil	NA	Antarctica	ILLUMINA	(Fierer et al. 2012)
4477904.3	NA	NA	MGRAST	NT	10676837	1067683700	Terrestrial biome	Bulk soil	Soil	NA	Antarctica	ILLUMINA	(Fierer et al. 2012)
4477875.3	NA	NA	MGRAST	NT	5173184	517318400	Terrestrial biome	Bulk soil	Soil	NA	Argentina	ILLUMINA	(Fierer et al. 2012)
4477805.3	NA	NA	MGRAST	NT	5852380	585238000	Terrestrial biome	Bulk soil	Soil	NA	California	ILLUMINA	(Fierer et al. 2012)
4477804.3	NA	NA	MGRAST	NT	5226992	522699200	Terrestrial biome	Bulk soil	Soil	NA	Kansas	ILLUMINA	(Fierer et al. 2012)
4477872.3	NA	NA	MGRAST	NT	6751318	675131800	Terrestrial biome	Bulk soil	Soil	NA	New Mexico	ILLUMINA	(Fierer et al. 2012)
4477873.3	NA	NA	MGRAST	NT	11112787	1111278700	Terrestrial biome	Bulk soil	Soil	NA	New Mexico	ILLUMINA	(Fierer et al. 2012)
4477899.3	NA	NA	MGRAST	NT	3847012	384701200	Terrestrial biome	Bulk soil	Soil	NA	North Carolina	ILLUMINA	(Fierer et al. 2012)
4477807.3	NA	NA	MGRAST	NT	9082318	908231800	Terrestrial biome	Bulk soil	Soil	NA	Peru	ILLUMINA	(Fierer et al. 2012)
4477877.3	NA	NA	MGRAST	NT	6244468	624446800	Terrestrial biome	Bulk soil	Soil	NA	South Carolina	ILLUMINA	(Fierer et al. 2012)
4477874.3	NA	NA	MGRAST	NT	6006982	600698200	Terrestrial biome	slope	bulk soil	NA	USA	ILLUMINA	(Fierer et al. 2012)
4477876.3	NA	NA	MGRAST	NT	6424550	642455000	Terrestrial biome	slope	bulk soil	NA	USA	ILLUMINA	(Fierer et al. 2012)
SRS148196	NA	NA	HMPDACC	HF	2988596	298859600	Gut microbiome	Human gut	feces	NA	USA	ILLUMINA	(The NIH HMP Working Group 2009)
SRS147088	NA	NA	HMPDACC	HF	8844323	884432300	Gut microbiome	Human gut	feces	NA	USA	ILLUMINA	(The NIH HMP Working Group 2009)
SRS019910	NA	NA	HMPDACC	HF	12207543	1220754300	Gut microbiome	Human gut	feces	NA	USA	ILLUMINA	(The NIH HMP Working Group 2009)
SRS146813	NA	NA	HMPDACC	HF	13831577	1383157700	Gut microbiome	Human gut	feces	NA	USA	ILLUMINA	(The NIH HMP Working Group 2009)
SRS022524	NA	NA	HMPDACC	HF	16016419	1601641900	Gut microbiome	Human gut	feces	NA	USA	ILLUMINA	(The NIH HMP Working Group 2009)
SRS064645	NA	NA	HMPDACC	HF	17455511	1745551100	Gut microbiome	Human gut	feces	NA	USA	ILLUMINA	(The NIH HMP Working Group 2009)
SRS148424	NA	NA	HMPDACC	HF	17544386	1754438600	Gut microbiome	Human gut	feces	NA	USA	ILLUMINA	(The NIH HMP Working Group 2009)
SRS015369	NA	NA	HMPDACC	HF	19554648	1955464800	Gut microbiome	Human gut	feces	NA	USA	ILLUMINA	(The NIH HMP Working Group 2009)
SRS016203	NA	NA	HMPDACC	HF	24747006	2474700600	Gut microbiome	Human gut	feces	NA	USA	ILLUMINA	(The NIH HMP Working Group 2009)
SRS057478	NA	NA	HMPDACC	HF	26298172	2629817200	Gut microbiome	Human gut	feces	NA	USA	ILLUMINA	(The NIH HMP Working Group 2009)
SRS011452	NA	NA	HMPDACC	HF	26812242	2681224200	Gut microbiome	Human gut	feces	NA	USA	ILLUMINA	(The NIH HMP Working Group 2009)
SRS018656	NA	NA	HMPDACC	HF	34124511	3412451100	Gut microbiome	Human gut	feces	NA	USA	ILLUMINA	(The NIH HMP Working Group 2009)
SRS077849	NA	NA	HMPDACC	HF	36646883	3664688300	Gut microbiome	Human gut	feces	NA	USA	ILLUMINA	(The NIH HMP Working Group 2009)
SRS042284	NA	NA	HMPDACC	HF	41884922	4188492200	Gut microbiome	Human gut	feces	NA	USA	ILLUMINA	(The NIH HMP Working Group 2009)
SRS014287	NA	NA	HMPDACC	HF	42435370	4243537000	Gut microbiome	Human gut	feces	NA	USA	ILLUMINA	(The NIH HMP Working Group 2009)
SRS050422	NA	NA	HMPDACC	HF	42824197	4282419700	Gut microbiome	Human gut	feces	NA	USA	ILLUMINA	(The NIH HMP Working Group 2009)
SRS101433	NA	NA	HMPDACC	HF	48465242	4846524200	Gut microbiome	Human gut	feces	NA	USA	ILLUMINA	(The NIH HMP Working Group 2009)
SRS050299	NA	NA	HMPDACC	HF	52609191	5260919100	Gut microbiome	Human gut	feces	NA	USA	ILLUMINA	(The NIH HMP Working Group 2009)
SRS014459	NA	NA	HMPDACC	HF	53957433	5395743300	Gut microbiome	Human gut	feces	NA	USA	ILLUMINA	(The NIH HMP Working Group 2009)
SRS142599	NA	NA	HMPDACC	HF	54111023	5411102300	Gut microbiome	Human gut	feces	NA	USA	ILLUMINA	(The NIH HMP Working Group 2009)
SRS077502	NA	NA	HMPDACC	HF	54377586	5437758600	Gut microbiome	Human gut	feces	NA	USA	ILLUMINA	(The NIH HMP Working Group 2009)
SRS063489	NA	NA	HMPDACC	HF	56542743	5654274300	Gut microbiome	Human gut	feces	NA	USA	ILLUMINA	(The NIH HMP Working Group 2009)
SRS043411	NA	NA	HMPDACC	HF	57285237	5728523700	Gut microbiome	Human gut	feces	NA	USA	ILLUMINA	(The NIH HMP Working Group 2009)
SRS053356	NA	NA	HMPDACC	HF	57841868	5784186800	Gut microbiome	Human gut	feces	NA	USA	ILLUMINA	(The NIH HMP Working Group 2009)
SRS143991	NA	NA	HMPDACC	HF	61243971	6124397100	Gut microbiome	Human gut	feces	NA	USA	ILLUMINA	(The NIH HMP Working Group 2009)
SRS013638	NA	NA	HMPDACC	HF	61296850	6129685000	Gut microbiome	Human gut	feces	NA	USA	ILLUMINA	(The NIH HMP Working Group 2009)
SRS075341	NA	NA	HMPDACC	HF	63032932	6303293200	Gut microbiome	Human gut	feces	NA	USA	ILLUMINA	(The NIH HMP Working Group 2009)
SRS023346	NA	NA	HMPDACC	HF	64236231	6423623100	Gut microbiome	Human gut	feces	NA	USA	ILLUMINA	(The NIH HMP Working Group 2009)
SRS021153	NA	NA	HMPDACC	HF	65472116	6547211600	Gut microbiome	Human gut	feces	NA	USA	ILLUMINA	(The NIH HMP Working Group 2009)
SRS101376	NA	NA	HMPDACC	HF	66107555	6610755500	Gut microbiome	Human gut	feces	NA	USA	ILLUMINA	(The NIH HMP Working Group 2009)
SRS016018	NA	NA	HMPDACC	HF	66325980	6632598000	Gut microbiome	Human gut	feces	NA	USA	ILLUMINA	(The NIH HMP Working Group 2009)
SRS077086	NA	NA	HMPDACC	HF	66379561	6637956100	Gut microbiome	Human gut	feces	NA	USA	ILLUMINA	(The NIH HMP Working Group 2009)
SRS143070	NA	NA	HMPDACC	HF	67745269	6774526900	Gut microbiome	Human gut	feces	NA	USA	ILLUMINA	(The NIH HMP Working Group 2009)
SRS049402	NA	NA	HMPDACC	HF	68872247	6887224700	Gut microbiome	Human gut	feces	NA	USA	ILLUMINA	(The NIH HMP Working Group 2009)
SRS077335	NA	NA	HMPDACC	HF	69184676	6918467600	Gut microbiome	Human gut	feces	NA	USA	ILLUMINA	(The NIH HMP Working Group 2009)
SRS053573	NA	NA	HMPDACC	HF	70096348	7009634800	Gut microbiome	Human gut	feces	NA	USA	ILLUMINA	(The NIH HMP Working Group 2009)
SRS143181	NA	NA	HMPDACC	HF	71683893	7168389300	Gut microbiome	Human gut	feces	NA	USA	ILLUMINA	(The NIH HMP Working Group 2009)
SRS142890	NA	NA	HMPDACC	HF	78302683	7830268300	Gut microbiome	Human gut	feces	NA	USA	ILLUMINA	(The NIH HMP Working Group 2009)
SRS144506	NA	NA	HMPDACC	HF	78488319	7848831900	Gut microbiome	Human gut	feces	NA	USA	ILLUMINA	(The NIH HMP Working Group 2009)
SRS015431	NA	NA	HMPDACC	HF	90683029	9068302900	Gut microbiome	Human gut	feces	NA	USA	ILLUMINA	(The NIH HMP Working Group 2009)
NA	NA	NA	Lab data	AF	26849104	2684910400	Gut microbiome	livestock-associated habitat	feces	chicken; daily feed (NA of antibiotic type)	China	ILLUMINA	Lab data
NA	NA	NA	Lab data	AF	31088402	3108840200	Gut microbiome	livestock-associated habitat	feces	pig; daily feed (NA of antibiotic type)	China	ILLUMINA	Lab data
NA	NA	NA	Lab data	AF	34549566	3454956600	Gut microbiome	livestock-associated habitat	feces	pig; daily feed (NA of antibiotic type)	China	ILLUMINA	Lab data
NA	NA	NA	Lab data	AF	36856518	3685651800	Gut microbiome	livestock-associated habitat	feces	chicken; daily feed (NA of antibiotic type)	China	ILLUMINA	Lab data
NA	NA	NA	Lab data	AF	38573348	3857334800	Gut microbiome	livestock-associated habitat	feces	pig; daily feed (NA of antibiotic type)	China	ILLUMINA	Lab data
NA	NA	NA	Lab data	AF	38766926	3876692600	Gut microbiome	livestock-associated habitat	feces	pig; daily feed (NA of antibiotic type)	China	ILLUMINA	Lab data
NA	NA	NA	Lab data	AF	41211960	4121196000	Gut microbiome	livestock-associated habitat	feces	chicken; daily feed (NA of antibiotic type)	China	ILLUMINA	Lab data
NA	NA	NA	Lab data	AF	44700052	4470005200	Gut microbiome	livestock-associated habitat	feces	chicken; daily feed (NA of antibiotic type)	China	ILLUMINA	Lab data
NA	NA	NA	Lab data	AF	36465492	3646549200	Gut microbiome	livestock-associated habitat	feces	pig; daily feed (NA of antibiotic type)	China	ILLUMINA	Lab data
NA	NA	NA	Lab data	AF	43018662	4301866200	Gut microbiome	livestock-associated habitat	feces	pig; daily feed (NA of antibiotic type)	China	ILLUMINA	Lab data
NA	NA	NA	Lab data	NT	11894336	1189433600	Aquatic biome	River	Freshwater	NA	Hong Kong	ILLUMINA	Lab data
NA	NA	NA	Lab data	NT	11906310	1190631000	Aquatic biome	Fish pond sediment	Sediment	NA	Hong Kong	ILLUMINA	Lab data
NA	NA	NA	Lab data	WA	11988418	1198841800	Urban	Wastewater Treatment Plant	Activated Sludge	NA	Hong Kong	ILLUMINA	Lab data
NA	NA	NA	Lab data	NT	26498106	2649810600	Aquatic biome	Fish pond sediment	Sediment	NA	Hong Kong	ILLUMINA	Lab data
NA	NA	NA	Lab data	NT	28684890	2868489000	Aquatic biome	River	Freshwater	NA	Hong Kong	ILLUMINA	Lab data
NA	NA	NA	Lab data	NT	29694922	2969492200	Aquatic biome	Fish pond sediment	Sediment	NA	Hong Kong	ILLUMINA	Lab data
NA	NA	NA	Lab data	WA	29948928	2994892800	Urban	Wastewater Treatment Plant	Activated Sludge	NA	Hong Kong	ILLUMINA	Lab data
NA	NA	NA	Lab data	WA	30629900	3062990000	Urban	Wastewater Treatment Plant	Activated Sludge	NA	Hong Kong	ILLUMINA	Lab data
NA	NA	NA	Lab data	WA	31016116	3101611600	Urban	Wastewater Treatment Plant	Activated Sludge	NA	Hong Kong	ILLUMINA	Lab data
NA	NA	NA	Lab data	WA	33321590	3332159000	Urban	Wastewater Treatment Plant	Activated Sludge	NA	Hong Kong	ILLUMINA	Lab data
NA	NA	NA	Lab data	WA	33527881	3352788100	Urban	Wastewater Treatment Plant	Activated Sludge	NA	Hong Kong	ILLUMINA	Lab data
NA	NA	NA	Lab data	WA	35407418	3540741800	Urban	Wastewater Treatment Plant	Activated Sludge	NA	Hong Kong	ILLUMINA	Lab data
NA	NA	NA	Lab data	WA	35734904	3573490400	Urban	Wastewater Treatment Plant	Activated Sludge	NA	Hong Kong	ILLUMINA	Lab data
NA	NA	NA	Lab data	NT	35954318	3595431800	Aquatic biome	River	Freshwater	NA	Hong Kong	ILLUMINA	Lab data
NA	NA	NA	Lab data	WA	37612902	3761290200	Urban	Wastewater Treatment Plant	Activated Sludge	NA	Hong Kong	ILLUMINA	Lab data
NA	NA	NA	Lab data	WA	38122630	3812263000	Urban	Wastewater Treatment Plant	Activated Sludge	NA	Hong Kong	ILLUMINA	Lab data
NA	NA	NA	Lab data	WA	38875737	3887573700	Urban	Wastewater Treatment Plant	Activated Sludge	NA	Hong Kong	ILLUMINA	Lab data
NA	NA	NA	Lab data	NT	41779304	4177930400	Aquatic biome	River	Freshwater	NA	Hong Kong	ILLUMINA	Lab data
NA	NA	NA	Lab data	WA	46666672	4666667200	Urban	Wastewater Treatment Plant	Activated Sludge	NA	Hong Kong	ILLUMINA	Lab data
NA	NA	NA	Lab data	WA	50852002	5085200200	Urban	Wastewater Treatment Plant	Activated Sludge	NA	Hong Kong	ILLUMINA	Lab data
NA	NA	NA	Lab data	WA	51164470	5116447000	Urban	Wastewater Treatment Plant	Activated Sludge	NA	Hong Kong	ILLUMINA	Lab data
NA	NA	NA	Lab data	WA	51227158	5122715800	Urban	Wastewater Treatment Plant	Activated Sludge	NA	Hong Kong	ILLUMINA	Lab data
NA	NA	NA	Lab data	WA	51233024	5123302400	Urban	Wastewater Treatment Plant	Activated Sludge	NA	Hong Kong	ILLUMINA	Lab data
NA	NA	NA	Lab data	WA	51265734	5126573400	Urban	Wastewater Treatment Plant	Activated Sludge	NA	Hong Kong	ILLUMINA	Lab data
NA	NA	NA	Lab data	WA	51273346	5127334600	Urban	Wastewater Treatment Plant	Activated Sludge	NA	Hong Kong	ILLUMINA	Lab data
NA	NA	NA	Lab data	WA	51295900	5129590000	Urban	Wastewater Treatment Plant	Activated Sludge	NA	Hong Kong	ILLUMINA	Lab data
NA	NA	NA	Lab data	WA	33086016	3308601600	Urban	Wastewater Treatment Plant	Activated Sludge	NA	Hong Kong	ILLUMINA	Lab data
4560106.3	NA	NA	MGRAST	AF	8784160	878416000	Gut microbiome	livestock-associated habitat	feces	pig; chlortetracycline and tiamulin	USA	ILLUMINA	(Frese et al. 2015)
4560104.3	NA	NA	MGRAST	AF	11941630	1194163000	Gut microbiome	livestock-associated habitat	feces	pig; spectinomycin and Penicillin	USA	ILLUMINA	(Frese et al. 2015)
4560105.3	NA	NA	MGRAST	AF	12566454	1256645400	Gut microbiome	livestock-associated habitat	feces	pig; chlortetracycline and tiamulin	USA	ILLUMINA	(Frese et al. 2015)
4560101.3	NA	NA	MGRAST	AF	12779028	1277902800	Gut microbiome	livestock-associated habitat	feces	pig; spectinomycin and Penicillin	USA	ILLUMINA	(Frese et al. 2015)
4560103.3	NA	NA	MGRAST	AF	13722544	1372254400	Gut microbiome	livestock-associated habitat	feces	pig; spectinomycin and Penicillin	USA	ILLUMINA	(Frese et al. 2015)
4560102.3	NA	NA	MGRAST	AF	16528299	1652829900	Gut microbiome	livestock-associated habitat	feces	pig; chlortetracycline and tiamulin	USA	ILLUMINA	(Frese et al. 2015)
SRR496626	SRP012966	NA	NCBI_SRA	AF	9911264	991126400	Gut microbiome	livestock-associated habitat	feces	pig; w/o antibiotic	Denmark	ILLUMINA	(Hildebrand et al. 2012)
SRR496700	SRP012966	NA	NCBI_SRA	AF	10349178	1034917800	Gut microbiome	livestock-associated habitat	feces	pig; w/o antibiotic	Denmark	ILLUMINA	(Hildebrand et al. 2012)
SRR496699	SRP012966	NA	NCBI_SRA	AF	12533527	1253352700	Gut microbiome	livestock-associated habitat	feces	pig; w/o antibiotic	Denmark	ILLUMINA	(Hildebrand et al. 2012)
SRR496625	SRP012966	NA	NCBI_SRA	AF	12730509	1273050900	Gut microbiome	livestock-associated habitat	feces	pig; w/o antibiotic	Denmark	ILLUMINA	(Hildebrand et al. 2012)
SRR495409	SRP012966	NA	NCBI_SRA	AF	16277712	1627771200	Gut microbiome	livestock-associated habitat	feces	pig; w/o antibiotic	Denmark	ILLUMINA	(Hildebrand et al. 2012)
SRR496703	SRP012966	NA	NCBI_SRA	AF	16703698	1670369800	Gut microbiome	livestock-associated habitat	feces	pig; w/o antibiotic	Denmark	ILLUMINA	(Hildebrand et al. 2012)
SRR496702	SRP012966	NA	NCBI_SRA	AF	17018821	1701882100	Gut microbiome	livestock-associated habitat	feces	pig; w/o antibiotic	Denmark	ILLUMINA	(Hildebrand et al. 2012)
4536377.3	NA	NA	MGRAST	NT	2038492	203849200	Aquatic biome	doline karst	mesotrophic water	NA	Mexico	ILLUMINA	(Moore 2014)
4536373.3	NA	NA	MGRAST	NT	2784327	278432700	Aquatic biome	doline karst	brackish water	NA	Mexico	ILLUMINA	(Moore 2014)
4536378.3	NA	NA	MGRAST	NT	3950728	395072800	Aquatic biome	doline karst	mesotrophic water	NA	Mexico	ILLUMINA	(Moore 2014)
4536389.3	NA	NA	MGRAST	NT	4800395	480039500	Aquatic biome	doline karst	anoxic water	NA	Mexico	ILLUMINA	(Moore 2014)
4536379.3	NA	NA	MGRAST	NT	5429251	542925100	Aquatic biome	saline lake sediment	Sediment	NA	Mexico	ILLUMINA	(Moore 2014)
4536375.3	NA	NA	MGRAST	NT	7871855	787185500	Aquatic biome	doline karst	anoxic water	NA	Mexico	ILLUMINA	(Moore 2014)
4536390.3	NA	NA	MGRAST	NT	9068904	906890400	Aquatic biome	saline lake sediment	Sediment	NA	Mexico	ILLUMINA	(Moore 2014)
4536380.3	NA	NA	MGRAST	NT	9349505	934950500	Aquatic biome	water well	Ground water	NA	Mexico	ILLUMINA	(Moore 2014)
4536384.3	NA	NA	MGRAST	NT	9790747	979074700	Aquatic biome	doline karst	mesotrophic water	NA	Mexico	ILLUMINA	(Moore 2014)
4536376.3	NA	NA	MGRAST	NT	12682376	1268237600	Aquatic biome	doline karst	anoxic water	NA	Mexico	ILLUMINA	(Moore 2014)
4536385.3	NA	NA	MGRAST	NT	17283736	1728373600	Aquatic biome	doline karst	mesotrophic water	NA	Mexico	ILLUMINA	(Moore 2014)
4536381.3	NA	NA	MGRAST	NT	18371193	1837119300	Aquatic biome	water well	Ground water	NA	Mexico	ILLUMINA	(Moore 2014)
4536387.3	NA	NA	MGRAST	NT	18690338	1869033800	Aquatic biome	doline karst	brackish water	NA	Mexico	ILLUMINA	(Moore 2014)
4536383.3	NA	NA	MGRAST	NT	21174362	2117436200	Aquatic biome	water well	Ground water	NA	Mexico	ILLUMINA	(Moore 2014)
4536388.3	NA	NA	MGRAST	NT	22644402	2264440200	Aquatic biome	doline karst	anoxic water	NA	Mexico	ILLUMINA	(Moore 2014)
4536386.3	NA	NA	MGRAST	NT	24328100	2432810000	Aquatic biome	doline karst	brackish water	NA	Mexico	ILLUMINA	(Moore 2014)
4536382.3	NA	NA	MGRAST	NT	32139488	3213948800	Aquatic biome	water well	Ground water	NA	Mexico	ILLUMINA	(Moore 2014)
4536374.3	NA	NA	MGRAST	NT	32305333	3230533300	Aquatic biome	doline karst	brackish water	NA	Mexico	ILLUMINA	(Moore 2014)
DRR025073	DRP002734	PRJDB3293	NCBI_SRA	AF	37006586	3700658600	Gut microbiome	livestock-associated habitat	feces	pig; w/o antibiotic	Gabon	ILLUMINA	(Ushida et al. 2016)
DRR025072	DRP002734	PRJDB3293	NCBI_SRA	AF	37299498	3729949800	Gut microbiome	livestock-associated habitat	feces	pig; w/o antibiotic	Gabon	ILLUMINA	(Ushida et al. 2016)
DRR025071	DRP002734	PRJDB3293	NCBI_SRA	AF	36098645	3609864500	Gut microbiome	livestock-associated habitat	feces	pig; w/o antibiotic	Japan	ILLUMINA	(Ushida et al. 2016)
DRR025074	DRP002734	PRJDB3293	NCBI_SRA	AF	36655597	3665559700	Gut microbiome	livestock-associated habitat	feces	pig; w/o antibiotic	Japan	ILLUMINA	(Ushida et al. 2016)
DRR025075	DRP002734	PRJDB3293	NCBI_SRA	AF	37126915	3712691500	Gut microbiome	livestock-associated habitat	feces	pig; w/o antibiotic	Japan	ILLUMINA	(Ushida et al. 2016)
DRR025070	DRP002734	PRJDB3293	NCBI_SRA	AF	37500845	3750084500	Gut microbiome	livestock-associated habitat	feces	pig; w/o antibiotic	Japan	ILLUMINA	(Ushida et al. 2016)
DRR042348	DRP003048	PRJDB3601	NCBI_SRA	HF	7646970	764697000	Gut microbiome	Human gut	feces	NA	Japan	ILLUMINA	(Nishijima et al. 2016)
DRR042328	DRP003048	PRJDB3601	NCBI_SRA	HF	7905665	790566500	Gut microbiome	Human gut	feces	NA	Japan	ILLUMINA	(Nishijima et al. 2016)
DRR042468	DRP003048	PRJDB3601	NCBI_SRA	HF	8227063	822706300	Gut microbiome	Human gut	feces	NA	Japan	ILLUMINA	(Nishijima et al. 2016)
DRR042364	DRP003048	PRJDB3601	NCBI_SRA	HF	8263230	826323000	Gut microbiome	Human gut	feces	NA	Japan	ILLUMINA	(Nishijima et al. 2016)
DRR042316	DRP003048	PRJDB3601	NCBI_SRA	HF	8440357	844035700	Gut microbiome	Human gut	feces	NA	Japan	ILLUMINA	(Nishijima et al. 2016)
DRR042264	DRP003048	PRJDB3601	NCBI_SRA	HF	9174920	917492000	Gut microbiome	Human gut	feces	NA	Japan	ILLUMINA	(Nishijima et al. 2016)
DRR042428	DRP003048	PRJDB3601	NCBI_SRA	HF	9214107	921410700	Gut microbiome	Human gut	feces	NA	Japan	ILLUMINA	(Nishijima et al. 2016)
DRR042288	DRP003048	PRJDB3601	NCBI_SRA	HF	9214347	921434700	Gut microbiome	Human gut	feces	NA	Japan	ILLUMINA	(Nishijima et al. 2016)
DRR042312	DRP003048	PRJDB3601	NCBI_SRA	HF	9220166	922016600	Gut microbiome	Human gut	feces	NA	Japan	ILLUMINA	(Nishijima et al. 2016)
DRR042360	DRP003048	PRJDB3601	NCBI_SRA	HF	9410261	941026100	Gut microbiome	Human gut	feces	NA	Japan	ILLUMINA	(Nishijima et al. 2016)
DRR042352	DRP003048	PRJDB3601	NCBI_SRA	HF	9512869	951286900	Gut microbiome	Human gut	feces	NA	Japan	ILLUMINA	(Nishijima et al. 2016)
DRR042356	DRP003048	PRJDB3601	NCBI_SRA	HF	9529422	952942200	Gut microbiome	Human gut	feces	NA	Japan	ILLUMINA	(Nishijima et al. 2016)
DRR042394	DRP003048	PRJDB3601	NCBI_SRA	HF	9628859	962885900	Gut microbiome	Human gut	feces	NA	Japan	ILLUMINA	(Nishijima et al. 2016)
DRR042390	DRP003048	PRJDB3601	NCBI_SRA	HF	9746011	974601100	Gut microbiome	Human gut	feces	NA	Japan	ILLUMINA	(Nishijima et al. 2016)
DRR042398	DRP003048	PRJDB3601	NCBI_SRA	HF	9785315	978531500	Gut microbiome	Human gut	feces	NA	Japan	ILLUMINA	(Nishijima et al. 2016)
DRR042420	DRP003048	PRJDB3601	NCBI_SRA	HF	10383568	1038356800	Gut microbiome	Human gut	feces	NA	Japan	ILLUMINA	(Nishijima et al. 2016)
DRR042462	DRP003048	PRJDB3601	NCBI_SRA	HF	10573492	1057349200	Gut microbiome	Human gut	feces	NA	Japan	ILLUMINA	(Nishijima et al. 2016)
DRR042591	DRP003048	PRJDB3601	NCBI_SRA	HF	11427655	1142765500	Gut microbiome	Human gut	feces	NA	Japan	ILLUMINA	(Nishijima et al. 2016)
DRR042472	DRP003048	PRJDB3601	NCBI_SRA	HF	11560788	1156078800	Gut microbiome	Human gut	feces	NA	Japan	ILLUMINA	(Nishijima et al. 2016)
DRR042410	DRP003048	PRJDB3601	NCBI_SRA	HF	11676397	1167639700	Gut microbiome	Human gut	feces	NA	Japan	ILLUMINA	(Nishijima et al. 2016)
DRR042424	DRP003048	PRJDB3601	NCBI_SRA	HF	11690590	1169059000	Gut microbiome	Human gut	feces	NA	Japan	ILLUMINA	(Nishijima et al. 2016)
DRR042436	DRP003048	PRJDB3601	NCBI_SRA	HF	11995789	1199578900	Gut microbiome	Human gut	feces	NA	Japan	ILLUMINA	(Nishijima et al. 2016)
DRR042452	DRP003048	PRJDB3601	NCBI_SRA	HF	12043452	1204345200	Gut microbiome	Human gut	feces	NA	Japan	ILLUMINA	(Nishijima et al. 2016)
DRR042402	DRP003048	PRJDB3601	NCBI_SRA	HF	12119825	1211982500	Gut microbiome	Human gut	feces	NA	Japan	ILLUMINA	(Nishijima et al. 2016)
DRR042332	DRP003048	PRJDB3601	NCBI_SRA	HF	12784156	1278415600	Gut microbiome	Human gut	feces	NA	Japan	ILLUMINA	(Nishijima et al. 2016)
DRR042488	DRP003048	PRJDB3601	NCBI_SRA	HF	12830408	1283040800	Gut microbiome	Human gut	feces	NA	Japan	ILLUMINA	(Nishijima et al. 2016)
DRR042304	DRP003048	PRJDB3601	NCBI_SRA	HF	13019233	1301923300	Gut microbiome	Human gut	feces	NA	Japan	ILLUMINA	(Nishijima et al. 2016)
DRR042482	DRP003048	PRJDB3601	NCBI_SRA	HF	13050259	1305025900	Gut microbiome	Human gut	feces	NA	Japan	ILLUMINA	(Nishijima et al. 2016)
DRR042280	DRP003048	PRJDB3601	NCBI_SRA	HF	13074151	1307415100	Gut microbiome	Human gut	feces	NA	Japan	ILLUMINA	(Nishijima et al. 2016)
DRR042320	DRP003048	PRJDB3601	NCBI_SRA	HF	14013229	1401322900	Gut microbiome	Human gut	feces	NA	Japan	ILLUMINA	(Nishijima et al. 2016)
DRR042340	DRP003048	PRJDB3601	NCBI_SRA	HF	14055325	1405532500	Gut microbiome	Human gut	feces	NA	Japan	ILLUMINA	(Nishijima et al. 2016)
DRR042272	DRP003048	PRJDB3601	NCBI_SRA	HF	14335390	1433539000	Gut microbiome	Human gut	feces	NA	Japan	ILLUMINA	(Nishijima et al. 2016)
ERR977407	ERP011345	PRJEB10139	NCBI_SRA	WA	2376537	237653700	Urban	Wastewater Treatment Plant	Activated Sludge	NA	Denmark	ILLUMINA	(Daims et al. 2015)
ERR977408	ERP011345	PRJEB10139	NCBI_SRA	WA	2614697	261469700	Urban	Wastewater Treatment Plant	Activated Sludge	NA	Denmark	ILLUMINA	(Daims et al. 2015)
ERR977410	ERP011345	PRJEB10139	NCBI_SRA	WA	5282930	528293000	Urban	Wastewater Treatment Plant	Activated Sludge	NA	Denmark	ILLUMINA	(Daims et al. 2015)
ERR977409	ERP011345	PRJEB10139	NCBI_SRA	WA	12862309	1286230900	Urban	Wastewater Treatment Plant	Activated Sludge	NA	Denmark	ILLUMINA	(Daims et al. 2015)
ERR977423	ERP011345	PRJEB10139	NCBI_SRA	WA	24753924	2475392400	Urban	Wastewater Treatment Plant	Activated Sludge	NA	Denmark	ILLUMINA	(Daims et al. 2015)
ERR977424	ERP011345	PRJEB10139	NCBI_SRA	WA	45107855	4510785500	Urban	Wastewater Treatment Plant	Activated Sludge	NA	Denmark	ILLUMINA	(Daims et al. 2015)
ERR977425	ERP011345	PRJEB10139	NCBI_SRA	WA	57578550	5757855000	Urban	Wastewater Treatment Plant	Activated Sludge	NA	Denmark	ILLUMINA	(Daims et al. 2015)
ERR1076078	PRJEB11413	PRJEB11413	NCBI_SRA	WA	13206274	1320627400	Urban	Wastewater Treatment Plant	Activated Sludge	NA	Slovenia	ILLUMINA	(Mcilroy et al. 2013)
ERR1076076	PRJEB11413	PRJEB11413	NCBI_SRA	WA	13262431	1326243100	Urban	Wastewater Treatment Plant	Activated Sludge	NA	Slovenia	ILLUMINA	(Mcilroy et al. 2013)
ERR1076079	PRJEB11413	PRJEB11413	NCBI_SRA	WA	13285444	1328544400	Urban	Wastewater Treatment Plant	Activated Sludge	NA	Slovenia	ILLUMINA	(Mcilroy et al. 2013)
ERR1076077	PRJEB11413	PRJEB11413	NCBI_SRA	WA	13391540	1339154000	Urban	Wastewater Treatment Plant	Activated Sludge	NA	Slovenia	ILLUMINA	(Mcilroy et al. 2013)
ERR1076080	PRJEB11413	PRJEB11413	NCBI_SRA	WA	13698155	1369815500	Urban	Wastewater Treatment Plant	Activated Sludge	NA	Slovenia	ILLUMINA	(Mcilroy et al. 2013)
ERR1076082	PRJEB11413	PRJEB11413	NCBI_SRA	WA	24702587	2470258700	Urban	Wastewater Treatment Plant	Activated Sludge	NA	Slovenia	ILLUMINA	(Mcilroy et al. 2013)
ERR1076073	PRJEB11413	PRJEB11413	NCBI_SRA	WA	30215625	3021562500	Urban	Wastewater Treatment Plant	Activated Sludge	NA	Slovenia	ILLUMINA	(Mcilroy et al. 2013)
ERR1076074	PRJEB11413	PRJEB11413	NCBI_SRA	WA	32479141	3247914100	Urban	Wastewater Treatment Plant	Activated Sludge	NA	Slovenia	ILLUMINA	(Mcilroy et al. 2013)
ERR1076075	PRJEB11413	PRJEB11413	NCBI_SRA	WA	33205936	3320593600	Urban	Wastewater Treatment Plant	Activated Sludge	NA	Slovenia	ILLUMINA	(Mcilroy et al. 2013)
ERR1135444	ERP013165	PRJEB11755	NCBI_SRA	AF	60374762	6037476200	Gut microbiome	livestock-associated habitat	feces	pig; daily feed (NA of antibiotic type)	China	ILLUMINA	(Xiao et al. 2016)
ERR1135472	ERP013165	PRJEB11755	NCBI_SRA	AF	61359148	6135914800	Gut microbiome	livestock-associated habitat	feces	pig; daily feed (NA of antibiotic type)	China	ILLUMINA	(Xiao et al. 2016)
ERR1135420	ERP013165	PRJEB11755	NCBI_SRA	AF	62889527	6288952700	Gut microbiome	livestock-associated habitat	feces	pig; daily feed (NA of antibiotic type)	China	ILLUMINA	(Xiao et al. 2016)
ERR1135419	ERP013165	PRJEB11755	NCBI_SRA	AF	63133808	6313380800	Gut microbiome	livestock-associated habitat	feces	pig; daily feed (NA of antibiotic type)	China	ILLUMINA	(Xiao et al. 2016)
ERR1135408	ERP013165	PRJEB11755	NCBI_SRA	AF	63957304	6395730400	Gut microbiome	livestock-associated habitat	feces	pig; daily feed (NA of antibiotic type)	China	ILLUMINA	(Xiao et al. 2016)
ERR1135443	ERP013165	PRJEB11755	NCBI_SRA	AF	66455297	6645529700	Gut microbiome	livestock-associated habitat	feces	pig; daily feed (NA of antibiotic type)	China	ILLUMINA	(Xiao et al. 2016)
ERR1135379	ERP013165	PRJEB11755	NCBI_SRA	AF	67153602	6715360200	Gut microbiome	livestock-associated habitat	feces	pig; daily feed (NA of antibiotic type)	China	ILLUMINA	(Xiao et al. 2016)
ERR1135385	ERP013165	PRJEB11755	NCBI_SRA	AF	67878447	6787844700	Gut microbiome	livestock-associated habitat	feces	pig; daily feed (NA of antibiotic type)	China	ILLUMINA	(Xiao et al. 2016)
ERR1135417	ERP013165	PRJEB11755	NCBI_SRA	AF	67983648	6798364800	Gut microbiome	livestock-associated habitat	feces	pig; daily feed (NA of antibiotic type)	China	ILLUMINA	(Xiao et al. 2016)
ERR1135334	ERP013165	PRJEB11755	NCBI_SRA	AF	19372322	1937232200	Gut microbiome	livestock-associated habitat	feces	pig; w/o antibiotic	Denmark	ILLUMINA	(Xiao et al. 2016)
ERR1135318	ERP013165	PRJEB11755	NCBI_SRA	AF	39045846	3904584600	Gut microbiome	livestock-associated habitat	feces	pig; w/o antibiotic	Denmark	ILLUMINA	(Xiao et al. 2016)
ERR1135337	ERP013165	PRJEB11755	NCBI_SRA	AF	56485357	5648535700	Gut microbiome	livestock-associated habitat	feces	pig; w/o antibiotic	Denmark	ILLUMINA	(Xiao et al. 2016)
ERR1135347	ERP013165	PRJEB11755	NCBI_SRA	AF	69118210	6911821000	Gut microbiome	livestock-associated habitat	feces	pig; w/o antibiotic	Denmark	ILLUMINA	(Xiao et al. 2016)
ERR1135368	ERP013165	PRJEB11755	NCBI_SRA	AF	70482806	7048280600	Gut microbiome	livestock-associated habitat	feces	pig; w/o antibiotic	Denmark	ILLUMINA	(Xiao et al. 2016)
ERR1135309	ERP013165	PRJEB11755	NCBI_SRA	AF	70812541	7081254100	Gut microbiome	livestock-associated habitat	feces	pig; w/o antibiotic	Denmark	ILLUMINA	(Xiao et al. 2016)
ERR1135315	ERP013165	PRJEB11755	NCBI_SRA	AF	71089309	7108930900	Gut microbiome	livestock-associated habitat	feces	pig; w/o antibiotic	Denmark	ILLUMINA	(Xiao et al. 2016)
ERR1135340	ERP013165	PRJEB11755	NCBI_SRA	AF	71177006	7117700600	Gut microbiome	livestock-associated habitat	feces	pig; w/o antibiotic	Denmark	ILLUMINA	(Xiao et al. 2016)
ERR1135345	ERP013165	PRJEB11755	NCBI_SRA	AF	71623050	7162305000	Gut microbiome	livestock-associated habitat	feces	pig; w/o antibiotic	Denmark	ILLUMINA	(Xiao et al. 2016)
ERR1135311	ERP013165	PRJEB11755	NCBI_SRA	AF	74205941	7420594100	Gut microbiome	livestock-associated habitat	feces	pig; w/o antibiotic	Denmark	ILLUMINA	(Xiao et al. 2016)
ERR1135290	ERP013165	PRJEB11755	NCBI_SRA	AF	74272347	7427234700	Gut microbiome	livestock-associated habitat	feces	pig; w/o antibiotic	Denmark	ILLUMINA	(Xiao et al. 2016)
ERR1135364	ERP013165	PRJEB11755	NCBI_SRA	AF	78157871	7815787100	Gut microbiome	livestock-associated habitat	feces	pig; w/o antibiotic	Denmark	ILLUMINA	(Xiao et al. 2016)
ERR1135285	ERP013165	PRJEB11755	NCBI_SRA	AF	79380048	7938004800	Gut microbiome	livestock-associated habitat	feces	pig; w/o antibiotic	Denmark	ILLUMINA	(Xiao et al. 2016)
ERR1135291	ERP013165	PRJEB11755	NCBI_SRA	AF	80441151	8044115100	Gut microbiome	livestock-associated habitat	feces	pig; w/o antibiotic	Denmark	ILLUMINA	(Xiao et al. 2016)
ERR1135308	ERP013165	PRJEB11755	NCBI_SRA	AF	82308309	8230830900	Gut microbiome	livestock-associated habitat	feces	pig; w/o antibiotic	Denmark	ILLUMINA	(Xiao et al. 2016)
ERR1135310	ERP013165	PRJEB11755	NCBI_SRA	AF	83992095	8399209500	Gut microbiome	livestock-associated habitat	feces	pig; w/o antibiotic	Denmark	ILLUMINA	(Xiao et al. 2016)
ERR1135353	ERP013165	PRJEB11755	NCBI_SRA	AF	88345278	8834527800	Gut microbiome	livestock-associated habitat	feces	pig; w/o antibiotic	Denmark	ILLUMINA	(Xiao et al. 2016)
ERR1135286	ERP013165	PRJEB11755	NCBI_SRA	AF	89675122	8967512200	Gut microbiome	livestock-associated habitat	feces	pig; w/o antibiotic	Denmark	ILLUMINA	(Xiao et al. 2016)
ERR1135249	ERP013165	PRJEB11755	NCBI_SRA	AF	32767333	3276733300	Gut microbiome	livestock-associated habitat	feces	pig; w/o antibiotic	France	ILLUMINA	(Xiao et al. 2016)
ERR1135234	ERP013165	PRJEB11755	NCBI_SRA	AF	32842538	3284253800	Gut microbiome	livestock-associated habitat	feces	pig; w/o antibiotic	France	ILLUMINA	(Xiao et al. 2016)
ERR1135201	ERP013165	PRJEB11755	NCBI_SRA	AF	33294380	3329438000	Gut microbiome	livestock-associated habitat	feces	pig; w/o antibiotic	France	ILLUMINA	(Xiao et al. 2016)
ERR1135213	ERP013165	PRJEB11755	NCBI_SRA	AF	34697592	3469759200	Gut microbiome	livestock-associated habitat	feces	pig; w/o antibiotic	France	ILLUMINA	(Xiao et al. 2016)
ERR1135248	ERP013165	PRJEB11755	NCBI_SRA	AF	34771376	3477137600	Gut microbiome	livestock-associated habitat	feces	pig; w/o antibiotic	France	ILLUMINA	(Xiao et al. 2016)
ERR1135215	ERP013165	PRJEB11755	NCBI_SRA	AF	48212303	4821230300	Gut microbiome	livestock-associated habitat	feces	pig; w/o antibiotic	France	ILLUMINA	(Xiao et al. 2016)
ERR1135242	ERP013165	PRJEB11755	NCBI_SRA	AF	53166173	5316617300	Gut microbiome	livestock-associated habitat	feces	pig; w/o antibiotic	France	ILLUMINA	(Xiao et al. 2016)
ERR1135237	ERP013165	PRJEB11755	NCBI_SRA	AF	53533881	5353388100	Gut microbiome	livestock-associated habitat	feces	pig; w/o antibiotic	France	ILLUMINA	(Xiao et al. 2016)
ERR1135243	ERP013165	PRJEB11755	NCBI_SRA	AF	53714613	5371461300	Gut microbiome	livestock-associated habitat	feces	pig; w/o antibiotic	France	ILLUMINA	(Xiao et al. 2016)
ERR1135244	ERP013165	PRJEB11755	NCBI_SRA	AF	54926386	5492638600	Gut microbiome	livestock-associated habitat	feces	pig; w/o antibiotic	France	ILLUMINA	(Xiao et al. 2016)
ERR1135211	ERP013165	PRJEB11755	NCBI_SRA	AF	57216801	5721680100	Gut microbiome	livestock-associated habitat	feces	pig; w/o antibiotic	France	ILLUMINA	(Xiao et al. 2016)
ERR1135212	ERP013165	PRJEB11755	NCBI_SRA	AF	58375577	5837557700	Gut microbiome	livestock-associated habitat	feces	pig; w/o antibiotic	France	ILLUMINA	(Xiao et al. 2016)
ERR1135193	ERP013165	PRJEB11755	NCBI_SRA	AF	58828268	5882826800	Gut microbiome	livestock-associated habitat	feces	pig; w/o antibiotic	France	ILLUMINA	(Xiao et al. 2016)
ERR1135180	ERP013165	PRJEB11755	NCBI_SRA	AF	58948924	5894892400	Gut microbiome	livestock-associated habitat	feces	pig; w/o antibiotic	France	ILLUMINA	(Xiao et al. 2016)
ERR1135190	ERP013165	PRJEB11755	NCBI_SRA	AF	59165533	5916553300	Gut microbiome	livestock-associated habitat	feces	pig; w/o antibiotic	France	ILLUMINA	(Xiao et al. 2016)
ERR1135276	ERP013165	PRJEB11755	NCBI_SRA	AF	62094460	6209446000	Gut microbiome	livestock-associated habitat	feces	pig; w/o antibiotic	France	ILLUMINA	(Xiao et al. 2016)
ERR1135247	ERP013165	PRJEB11755	NCBI_SRA	AF	66747193	6674719300	Gut microbiome	livestock-associated habitat	feces	pig; w/o antibiotic	France	ILLUMINA	(Xiao et al. 2016)
ERR1135229	ERP013165	PRJEB11755	NCBI_SRA	AF	71745818	7174581800	Gut microbiome	livestock-associated habitat	feces	pig; w/o antibiotic	France	ILLUMINA	(Xiao et al. 2016)
ERR248263	ERP002194	PRJEB1391	NCBI_SRA	AF	101740516	10174051600	Gut microbiome	livestock-associated habitat	feces	chicken; w/o antibiotic	South Korea	ILLUMINA	(Lee et al. 2014)
ERR248260	ERP002194	PRJEB1391	NCBI_SRA	AF	105407100	10540710000	Gut microbiome	livestock-associated habitat	feces	cow; w/o antibiotic	South Korea	ILLUMINA	(Lee et al. 2014)
ERR248262	ERP002194	PRJEB1391	NCBI_SRA	HF	109089211	10908921100	Gut microbiome	Human gut	feces	NA	South Korea	ILLUMINA	(Lee et al. 2014)
ERR248261	ERP002194	PRJEB1391	NCBI_SRA	AF	110365503	11036550300	Gut microbiome	livestock-associated habitat	feces	pig; w/o antibiotic	South Korea	ILLUMINA	(Lee et al. 2014)
ERR260216	ERP002469	PRJEB1786	NCBI_SRA	HF	5308033	530803300	Gut microbiome	Human gut	feces	NA	Sweden	ILLUMINA	(Karlsson et al. 2013)
ERR260223	ERP002469	PRJEB1786	NCBI_SRA	HF	6768804	676880400	Gut microbiome	Human gut	feces	NA	Sweden	ILLUMINA	(Karlsson et al. 2013)
ERR260218	ERP002469	PRJEB1786	NCBI_SRA	HF	8235738	823573800	Gut microbiome	Human gut	feces	NA	Sweden	ILLUMINA	(Karlsson et al. 2013)
ERR260221	ERP002469	PRJEB1786	NCBI_SRA	HF	8467910	846791000	Gut microbiome	Human gut	feces	NA	Sweden	ILLUMINA	(Karlsson et al. 2013)
ERR260215	ERP002469	PRJEB1786	NCBI_SRA	HF	8934137	893413700	Gut microbiome	Human gut	feces	NA	Sweden	ILLUMINA	(Karlsson et al. 2013)
ERR260217	ERP002469	PRJEB1786	NCBI_SRA	HF	9995583	999558300	Gut microbiome	Human gut	feces	NA	Sweden	ILLUMINA	(Karlsson et al. 2013)
ERR260230	ERP002469	PRJEB1786	NCBI_SRA	HF	10380097	1038009700	Gut microbiome	Human gut	feces	NA	Sweden	ILLUMINA	(Karlsson et al. 2013)
ERR260242	ERP002469	PRJEB1786	NCBI_SRA	HF	10430665	1043066500	Gut microbiome	Human gut	feces	NA	Sweden	ILLUMINA	(Karlsson et al. 2013)
ERR260231	ERP002469	PRJEB1786	NCBI_SRA	HF	10724405	1072440500	Gut microbiome	Human gut	feces	NA	Sweden	ILLUMINA	(Karlsson et al. 2013)
ERR260234	ERP002469	PRJEB1786	NCBI_SRA	HF	11106385	1110638500	Gut microbiome	Human gut	feces	NA	Sweden	ILLUMINA	(Karlsson et al. 2013)
ERR260225	ERP002469	PRJEB1786	NCBI_SRA	HF	11459218	1145921800	Gut microbiome	Human gut	feces	NA	Sweden	ILLUMINA	(Karlsson et al. 2013)
ERR260244	ERP002469	PRJEB1786	NCBI_SRA	HF	12912982	1291298200	Gut microbiome	Human gut	feces	NA	Sweden	ILLUMINA	(Karlsson et al. 2013)
ERR260255	ERP002469	PRJEB1786	NCBI_SRA	HF	13231548	1323154800	Gut microbiome	Human gut	feces	NA	Sweden	ILLUMINA	(Karlsson et al. 2013)
ERR260227	ERP002469	PRJEB1786	NCBI_SRA	HF	14477810	1447781000	Gut microbiome	Human gut	feces	NA	Sweden	ILLUMINA	(Karlsson et al. 2013)
ERR260246	ERP002469	PRJEB1786	NCBI_SRA	HF	15296575	1529657500	Gut microbiome	Human gut	feces	NA	Sweden	ILLUMINA	(Karlsson et al. 2013)
ERR260258	ERP002469	PRJEB1786	NCBI_SRA	HF	15559500	1555950000	Gut microbiome	Human gut	feces	NA	Sweden	ILLUMINA	(Karlsson et al. 2013)
ERR260243	ERP002469	PRJEB1786	NCBI_SRA	HF	15618156	1561815600	Gut microbiome	Human gut	feces	NA	Sweden	ILLUMINA	(Karlsson et al. 2013)
ERR260253	ERP002469	PRJEB1786	NCBI_SRA	HF	15768575	1576857500	Gut microbiome	Human gut	feces	NA	Sweden	ILLUMINA	(Karlsson et al. 2013)
ERR260251	ERP002469	PRJEB1786	NCBI_SRA	HF	16381289	1638128900	Gut microbiome	Human gut	feces	NA	Sweden	ILLUMINA	(Karlsson et al. 2013)
ERR260209	ERP002469	PRJEB1786	NCBI_SRA	HF	16748571	1674857100	Gut microbiome	Human gut	feces	NA	Sweden	ILLUMINA	(Karlsson et al. 2013)
ERR260204	ERP002469	PRJEB1786	NCBI_SRA	HF	17199106	1719910600	Gut microbiome	Human gut	feces	NA	Sweden	ILLUMINA	(Karlsson et al. 2013)
ERR260226	ERP002469	PRJEB1786	NCBI_SRA	HF	17381009	1738100900	Gut microbiome	Human gut	feces	NA	Sweden	ILLUMINA	(Karlsson et al. 2013)
ERR260256	ERP002469	PRJEB1786	NCBI_SRA	HF	17717554	1771755400	Gut microbiome	Human gut	feces	NA	Sweden	ILLUMINA	(Karlsson et al. 2013)
ERR260193	ERP002469	PRJEB1786	NCBI_SRA	HF	17761242	1776124200	Gut microbiome	Human gut	feces	NA	Sweden	ILLUMINA	(Karlsson et al. 2013)
ERR260252	ERP002469	PRJEB1786	NCBI_SRA	HF	17973370	1797337000	Gut microbiome	Human gut	feces	NA	Sweden	ILLUMINA	(Karlsson et al. 2013)
ERR260224	ERP002469	PRJEB1786	NCBI_SRA	HF	18220922	1822092200	Gut microbiome	Human gut	feces	NA	Sweden	ILLUMINA	(Karlsson et al. 2013)
ERR260250	ERP002469	PRJEB1786	NCBI_SRA	HF	19503906	1950390600	Gut microbiome	Human gut	feces	NA	Sweden	ILLUMINA	(Karlsson et al. 2013)
ERR260163	ERP002469	PRJEB1786	NCBI_SRA	HF	19517646	1951764600	Gut microbiome	Human gut	feces	NA	Sweden	ILLUMINA	(Karlsson et al. 2013)
ERR260180	ERP002469	PRJEB1786	NCBI_SRA	HF	25216831	2521683100	Gut microbiome	Human gut	feces	NA	Sweden	ILLUMINA	(Karlsson et al. 2013)
ERR260260	ERP002469	PRJEB1786	NCBI_SRA	HF	27040223	2704022300	Gut microbiome	Human gut	feces	NA	Sweden	ILLUMINA	(Karlsson et al. 2013)
ERR260259	ERP002469	PRJEB1786	NCBI_SRA	HF	27755704	2775570400	Gut microbiome	Human gut	feces	NA	Sweden	ILLUMINA	(Karlsson et al. 2013)
ERR260266	ERP002469	PRJEB1786	NCBI_SRA	HF	28100789	2810078900	Gut microbiome	Human gut	feces	NA	Sweden	ILLUMINA	(Karlsson et al. 2013)
ERR260267	ERP002469	PRJEB1786	NCBI_SRA	HF	28242626	2824262600	Gut microbiome	Human gut	feces	NA	Sweden	ILLUMINA	(Karlsson et al. 2013)
ERR260265	ERP002469	PRJEB1786	NCBI_SRA	HF	31269915	3126991500	Gut microbiome	Human gut	feces	NA	Sweden	ILLUMINA	(Karlsson et al. 2013)
ERR260263	ERP002469	PRJEB1786	NCBI_SRA	HF	31938588	3193858800	Gut microbiome	Human gut	feces	NA	Sweden	ILLUMINA	(Karlsson et al. 2013)
ERR260264	ERP002469	PRJEB1786	NCBI_SRA	HF	34474361	3447436100	Gut microbiome	Human gut	feces	NA	Sweden	ILLUMINA	(Karlsson et al. 2013)
ERR260171	ERP002469	PRJEB1786	NCBI_SRA	HF	48969232	4896923200	Gut microbiome	Human gut	feces	NA	Sweden	ILLUMINA	(Karlsson et al. 2013)
ERR599003	PRJEB1787	PRJEB1787	NCBI_SRA	NT	48860586	4886058600	Aquatic biome	Marine	Marine water	NA	Alboran Sea	ILLUMINA	(Hingamp et al. 2013)
ERR598952	PRJEB1787	PRJEB1787	NCBI_SRA	NT	38068975	3806897500	Aquatic biome	Marine	Marine water	NA	Eastern Galapagos Islands	ILLUMINA	(Hingamp et al. 2013)
ERR599055	PRJEB1787	PRJEB1787	NCBI_SRA	NT	41957275	4195727500	Aquatic biome	Marine	Marine water	NA	Eastern Galapagos Islands	ILLUMINA	(Hingamp et al. 2013)
ERR598962	PRJEB1787	PRJEB1787	NCBI_SRA	NT	43744432	4374443200	Aquatic biome	Marine	Marine water	NA	Eastern Galapagos Islands	ILLUMINA	(Hingamp et al. 2013)
ERR598997	PRJEB1787	PRJEB1787	NCBI_SRA	NT	49114971	4911497100	Aquatic biome	Marine	Marine water	NA	Eastern Galapagos Islands	ILLUMINA	(Hingamp et al. 2013)
ERR599018	PRJEB1787	PRJEB1787	NCBI_SRA	NT	41522152	4152215200	Aquatic biome	Marine	Marine water	NA	India ocean	ILLUMINA	(Hingamp et al. 2013)
ERR318619	PRJEB1787	PRJEB1787	NCBI_SRA	NT	6644443	664444300	Aquatic biome	Marine	Marine water	NA	Levantine Sea	ILLUMINA	(Hingamp et al. 2013)
ERR318621	PRJEB1787	PRJEB1787	NCBI_SRA	NT	6658395	665839500	Aquatic biome	Marine	Marine water	NA	Levantine Sea	ILLUMINA	(Hingamp et al. 2013)
ERR599140	PRJEB1787	PRJEB1787	NCBI_SRA	NT	49474307	4947430700	Aquatic biome	Marine	Marine water	NA	mediterranean sea	ILLUMINA	(Hingamp et al. 2013)
ERR599155	PRJEB1787	PRJEB1787	NCBI_SRA	NT	40173964	4017396400	Aquatic biome	Marine	Marine water	NA	Red Sea and Gulf of Aden	ILLUMINA	(Hingamp et al. 2013)
ERR599046	PRJEB1787	PRJEB1787	NCBI_SRA	NT	47741707	4774170700	Aquatic biome	Marine	Marine water	NA	south atlantic ocean	ILLUMINA	(Hingamp et al. 2013)
ERR599149	PRJEB1787	PRJEB1787	NCBI_SRA	NT	50954847	5095484700	Aquatic biome	Marine	Marine water	NA	south atlantic ocean	ILLUMINA	(Hingamp et al. 2013)
ERR598981	PRJEB1787	PRJEB1787	NCBI_SRA	NT	39785599	3978559900	Aquatic biome	Marine	Marine water	NA	south pacific ocean	ILLUMINA	(Hingamp et al. 2013)
ERR599063	PRJEB1787	PRJEB1787	NCBI_SRA	NT	45332758	4533275800	Aquatic biome	Marine	Marine water	NA	south pacific ocean	ILLUMINA	(Hingamp et al. 2013)
ERR599113	PRJEB1787	PRJEB1787	NCBI_SRA	NT	47218864	4721886400	Aquatic biome	Marine	Marine water	NA	south pacific ocean	ILLUMINA	(Hingamp et al. 2013)
ERR476714	ERP005569	PRJEB6102	NCBI_SRA	NT	78130800	7813080000	Aquatic biome	Lake sediment	Sediment	NA	Sweden	ILLUMINA	(Bengtsson-Palme et al. 2014)
ERR527109	ERP005860	PRJEB6337	NCBI_SRA	HF	4054925	405492500	Gut microbiome	Human gut	feces	NA	China	ILLUMINA	(Qin et al. 2014)
ERR527058	ERP005860	PRJEB6337	NCBI_SRA	HF	6012005	601200500	Gut microbiome	Human gut	feces	NA	China	ILLUMINA	(Qin et al. 2014)
ERR527054	ERP005860	PRJEB6337	NCBI_SRA	HF	9147172	914717200	Gut microbiome	Human gut	feces	NA	China	ILLUMINA	(Qin et al. 2014)
ERR527068	ERP005860	PRJEB6337	NCBI_SRA	HF	10274808	1027480800	Gut microbiome	Human gut	feces	NA	China	ILLUMINA	(Qin et al. 2014)
ERR527094	ERP005860	PRJEB6337	NCBI_SRA	HF	11179214	1117921400	Gut microbiome	Human gut	feces	NA	China	ILLUMINA	(Qin et al. 2014)
ERR527115	ERP005860	PRJEB6337	NCBI_SRA	HF	11304310	1130431000	Gut microbiome	Human gut	feces	NA	China	ILLUMINA	(Qin et al. 2014)
ERR527056	ERP005860	PRJEB6337	NCBI_SRA	HF	11552246	1155224600	Gut microbiome	Human gut	feces	NA	China	ILLUMINA	(Qin et al. 2014)
ERR527057	ERP005860	PRJEB6337	NCBI_SRA	HF	12563133	1256313300	Gut microbiome	Human gut	feces	NA	China	ILLUMINA	(Qin et al. 2014)
ERR527060	ERP005860	PRJEB6337	NCBI_SRA	HF	13374902	1337490200	Gut microbiome	Human gut	feces	NA	China	ILLUMINA	(Qin et al. 2014)
ERR527085	ERP005860	PRJEB6337	NCBI_SRA	HF	13547747	1354774700	Gut microbiome	Human gut	feces	NA	China	ILLUMINA	(Qin et al. 2014)
ERR527096	ERP005860	PRJEB6337	NCBI_SRA	HF	13563132	1356313200	Gut microbiome	Human gut	feces	NA	China	ILLUMINA	(Qin et al. 2014)
ERR527075	ERP005860	PRJEB6337	NCBI_SRA	HF	14941312	1494131200	Gut microbiome	Human gut	feces	NA	China	ILLUMINA	(Qin et al. 2014)
ERR527059	ERP005860	PRJEB6337	NCBI_SRA	HF	16974849	1697484900	Gut microbiome	Human gut	feces	NA	China	ILLUMINA	(Qin et al. 2014)
ERR527067	ERP005860	PRJEB6337	NCBI_SRA	HF	17068184	1706818400	Gut microbiome	Human gut	feces	NA	China	ILLUMINA	(Qin et al. 2014)
ERR527110	ERP005860	PRJEB6337	NCBI_SRA	HF	17166881	1716688100	Gut microbiome	Human gut	feces	NA	China	ILLUMINA	(Qin et al. 2014)
ERR527087	ERP005860	PRJEB6337	NCBI_SRA	HF	17358856	1735885600	Gut microbiome	Human gut	feces	NA	China	ILLUMINA	(Qin et al. 2014)
ERR527080	ERP005860	PRJEB6337	NCBI_SRA	HF	17862106	1786210600	Gut microbiome	Human gut	feces	NA	China	ILLUMINA	(Qin et al. 2014)
ERR527113	ERP005860	PRJEB6337	NCBI_SRA	HF	18124829	1812482900	Gut microbiome	Human gut	feces	NA	China	ILLUMINA	(Qin et al. 2014)
ERR527098	ERP005860	PRJEB6337	NCBI_SRA	HF	18258008	1825800800	Gut microbiome	Human gut	feces	NA	China	ILLUMINA	(Qin et al. 2014)
ERR527050	ERP005860	PRJEB6337	NCBI_SRA	HF	18451799	1845179900	Gut microbiome	Human gut	feces	NA	China	ILLUMINA	(Qin et al. 2014)
ERR527104	ERP005860	PRJEB6337	NCBI_SRA	HF	18719554	1871955400	Gut microbiome	Human gut	feces	NA	China	ILLUMINA	(Qin et al. 2014)
ERR527084	ERP005860	PRJEB6337	NCBI_SRA	HF	19414883	1941488300	Gut microbiome	Human gut	feces	NA	China	ILLUMINA	(Qin et al. 2014)
ERR527082	ERP005860	PRJEB6337	NCBI_SRA	HF	19878714	1987871400	Gut microbiome	Human gut	feces	NA	China	ILLUMINA	(Qin et al. 2014)
ERR527055	ERP005860	PRJEB6337	NCBI_SRA	HF	20653683	2065368300	Gut microbiome	Human gut	feces	NA	China	ILLUMINA	(Qin et al. 2014)
ERR527062	ERP005860	PRJEB6337	NCBI_SRA	HF	20979165	2097916500	Gut microbiome	Human gut	feces	NA	China	ILLUMINA	(Qin et al. 2014)
ERR527070	ERP005860	PRJEB6337	NCBI_SRA	HF	21108103	2110810300	Gut microbiome	Human gut	feces	NA	China	ILLUMINA	(Qin et al. 2014)
ERR527061	ERP005860	PRJEB6337	NCBI_SRA	HF	21684829	2168482900	Gut microbiome	Human gut	feces	NA	China	ILLUMINA	(Qin et al. 2014)
ERR526291	ERP005860	PRJEB6337	NCBI_SRA	HF	21825233	2182523300	Gut microbiome	Human gut	feces	NA	China	ILLUMINA	(Qin et al. 2014)
ERR528329	ERP005860	PRJEB6337	NCBI_SRA	HF	21825233	2182523300	Gut microbiome	Human gut	feces	NA	China	ILLUMINA	(Qin et al. 2014)
ERR527106	ERP005860	PRJEB6337	NCBI_SRA	HF	22189298	2218929800	Gut microbiome	Human gut	feces	NA	China	ILLUMINA	(Qin et al. 2014)
ERR527078	ERP005860	PRJEB6337	NCBI_SRA	HF	23086710	2308671000	Gut microbiome	Human gut	feces	NA	China	ILLUMINA	(Qin et al. 2014)
ERR527118	ERP005860	PRJEB6337	NCBI_SRA	HF	23488080	2348808000	Gut microbiome	Human gut	feces	NA	China	ILLUMINA	(Qin et al. 2014)
ERR527100	ERP005860	PRJEB6337	NCBI_SRA	HF	23641991	2364199100	Gut microbiome	Human gut	feces	NA	China	ILLUMINA	(Qin et al. 2014)
ERR527065	ERP005860	PRJEB6337	NCBI_SRA	HF	24424954	2442495400	Gut microbiome	Human gut	feces	NA	China	ILLUMINA	(Qin et al. 2014)
ERR527046	ERP005860	PRJEB6337	NCBI_SRA	HF	24480307	2448030700	Gut microbiome	Human gut	feces	NA	China	ILLUMINA	(Qin et al. 2014)
ERR527091	ERP005860	PRJEB6337	NCBI_SRA	HF	24837745	2483774500	Gut microbiome	Human gut	feces	NA	China	ILLUMINA	(Qin et al. 2014)
ERR527093	ERP005860	PRJEB6337	NCBI_SRA	HF	25146916	2514691600	Gut microbiome	Human gut	feces	NA	China	ILLUMINA	(Qin et al. 2014)
ERR527048	ERP005860	PRJEB6337	NCBI_SRA	HF	25343965	2534396500	Gut microbiome	Human gut	feces	NA	China	ILLUMINA	(Qin et al. 2014)
ERR527071	ERP005860	PRJEB6337	NCBI_SRA	HF	25831731	2583173100	Gut microbiome	Human gut	feces	NA	China	ILLUMINA	(Qin et al. 2014)
ERR527051	ERP005860	PRJEB6337	NCBI_SRA	HF	26173020	2617302000	Gut microbiome	Human gut	feces	NA	China	ILLUMINA	(Qin et al. 2014)
ERR527090	ERP005860	PRJEB6337	NCBI_SRA	HF	26296330	2629633000	Gut microbiome	Human gut	feces	NA	China	ILLUMINA	(Qin et al. 2014)
ERR527122	ERP005860	PRJEB6337	NCBI_SRA	HF	26501593	2650159300	Gut microbiome	Human gut	feces	NA	China	ILLUMINA	(Qin et al. 2014)
ERR527088	ERP005860	PRJEB6337	NCBI_SRA	HF	27499566	2749956600	Gut microbiome	Human gut	feces	NA	China	ILLUMINA	(Qin et al. 2014)
ERR527047	ERP005860	PRJEB6337	NCBI_SRA	HF	28545213	2854521300	Gut microbiome	Human gut	feces	NA	China	ILLUMINA	(Qin et al. 2014)
ERR527064	ERP005860	PRJEB6337	NCBI_SRA	HF	28941333	2894133300	Gut microbiome	Human gut	feces	NA	China	ILLUMINA	(Qin et al. 2014)
ERR527124	ERP005860	PRJEB6337	NCBI_SRA	HF	29366859	2936685900	Gut microbiome	Human gut	feces	NA	China	ILLUMINA	(Qin et al. 2014)
ERR527063	ERP005860	PRJEB6337	NCBI_SRA	HF	29523186	2952318600	Gut microbiome	Human gut	feces	NA	China	ILLUMINA	(Qin et al. 2014)
ERR527081	ERP005860	PRJEB6337	NCBI_SRA	HF	30079373	3007937300	Gut microbiome	Human gut	feces	NA	China	ILLUMINA	(Qin et al. 2014)
ERR527101	ERP005860	PRJEB6337	NCBI_SRA	HF	31912791	3191279100	Gut microbiome	Human gut	feces	NA	China	ILLUMINA	(Qin et al. 2014)
ERR527116	ERP005860	PRJEB6337	NCBI_SRA	HF	33979089	3397908900	Gut microbiome	Human gut	feces	NA	China	ILLUMINA	(Qin et al. 2014)
ERR527120	ERP005860	PRJEB6337	NCBI_SRA	HF	35276986	3527698600	Gut microbiome	Human gut	feces	NA	China	ILLUMINA	(Qin et al. 2014)
ERR527066	ERP005860	PRJEB6337	NCBI_SRA	HF	36206725	3620672500	Gut microbiome	Human gut	feces	NA	China	ILLUMINA	(Qin et al. 2014)
ERR527112	ERP005860	PRJEB6337	NCBI_SRA	HF	37160804	3716080400	Gut microbiome	Human gut	feces	NA	China	ILLUMINA	(Qin et al. 2014)
ERR527123	ERP005860	PRJEB6337	NCBI_SRA	HF	37672487	3767248700	Gut microbiome	Human gut	feces	NA	China	ILLUMINA	(Qin et al. 2014)
ERR527072	ERP005860	PRJEB6337	NCBI_SRA	HF	40554052	4055405200	Gut microbiome	Human gut	feces	NA	China	ILLUMINA	(Qin et al. 2014)
ERR527079	ERP005860	PRJEB6337	NCBI_SRA	HF	40701703	4070170300	Gut microbiome	Human gut	feces	NA	China	ILLUMINA	(Qin et al. 2014)
ERR527089	ERP005860	PRJEB6337	NCBI_SRA	HF	41808535	4180853500	Gut microbiome	Human gut	feces	NA	China	ILLUMINA	(Qin et al. 2014)
ERR527103	ERP005860	PRJEB6337	NCBI_SRA	HF	41950646	4195064600	Gut microbiome	Human gut	feces	NA	China	ILLUMINA	(Qin et al. 2014)
ERR527105	ERP005860	PRJEB6337	NCBI_SRA	HF	43450685	4345068500	Gut microbiome	Human gut	feces	NA	China	ILLUMINA	(Qin et al. 2014)
ERR527108	ERP005860	PRJEB6337	NCBI_SRA	HF	43988468	4398846800	Gut microbiome	Human gut	feces	NA	China	ILLUMINA	(Qin et al. 2014)
ERR527053	ERP005860	PRJEB6337	NCBI_SRA	HF	45314738	4531473800	Gut microbiome	Human gut	feces	NA	China	ILLUMINA	(Qin et al. 2014)
ERR527076	ERP005860	PRJEB6337	NCBI_SRA	HF	46601627	4660162700	Gut microbiome	Human gut	feces	NA	China	ILLUMINA	(Qin et al. 2014)
ERR527077	ERP005860	PRJEB6337	NCBI_SRA	HF	58062268	5806226800	Gut microbiome	Human gut	feces	NA	China	ILLUMINA	(Qin et al. 2014)
ERR527121	ERP005860	PRJEB6337	NCBI_SRA	HF	61532882	6153288200	Gut microbiome	Human gut	feces	NA	China	ILLUMINA	(Qin et al. 2014)
ERR527107	ERP005860	PRJEB6337	NCBI_SRA	HF	64368900	6436890000	Gut microbiome	Human gut	feces	NA	China	ILLUMINA	(Qin et al. 2014)
ERR527073	ERP005860	PRJEB6337	NCBI_SRA	HF	64445838	6444583800	Gut microbiome	Human gut	feces	NA	China	ILLUMINA	(Qin et al. 2014)
ERR770581	PRJEB8669	PRJEB8669	NCBI_SRA	WA	5186458	518645800	Urban	Wastewater Treatment Plant	Activated Sludge	NA	Denmark	ILLUMINA	(Albertsen et al. 2015)
ERR771045	PRJEB8682	PRJEB8682	NCBI_SRA	NT	6164386	616438600	Aquatic biome	Marine	Marine water	NA	Aegean Sea	ILLUMINA	(Kopf et al. 2015)
ERR771056	PRJEB8682	PRJEB8682	NCBI_SRA	NT	3799586	379958600	Aquatic biome	Marine	Marine water	NA	Bay of Biscay	ILLUMINA	(Kopf et al. 2015)
ERR771046	PRJEB8682	PRJEB8682	NCBI_SRA	NT	4223190	422319000	Aquatic biome	Marine	Marine water	NA	Greenland Sea	ILLUMINA	(Kopf et al. 2015)
ERR771052	PRJEB8682	PRJEB8682	NCBI_SRA	NT	4881472	488147200	Aquatic biome	Marine	Marine water	NA	North Atlantic Ocean	ILLUMINA	(Kopf et al. 2015)
ERR770961	PRJEB8682	PRJEB8682	NCBI_SRA	NT	5618286	561828600	Aquatic biome	Marine	Marine water	NA	North Atlantic Ocean	ILLUMINA	(Kopf et al. 2015)
ERR771042	PRJEB8682	PRJEB8682	NCBI_SRA	NT	3665143	366514300	Aquatic biome	Marine	Marine water	NA	North Sea	ILLUMINA	(Kopf et al. 2015)
ERR771040	PRJEB8682	PRJEB8682	NCBI_SRA	NT	7574364	757436400	Aquatic biome	Marine	Marine water	NA	North Sea	ILLUMINA	(Kopf et al. 2015)
ERR770995	PRJEB8682	PRJEB8682	NCBI_SRA	NT	5076942	507694200	Aquatic biome	Marine	Marine water	NA	Red Sea	ILLUMINA	(Kopf et al. 2015)
ERR771053	PRJEB8682	PRJEB8682	NCBI_SRA	NT	4221428	422142800	Aquatic biome	Marine	Marine water	NA	Skaggerak	ILLUMINA	(Kopf et al. 2015)
ERR771054	PRJEB8682	PRJEB8682	NCBI_SRA	NT	4233481	423348100	Aquatic biome	Marine	Marine water	NA	Skaggerak	ILLUMINA	(Kopf et al. 2015)
SRR1169859	SRP018728	PRJNA189273	NCBI_SRA	NT	12052111	1205211100	Aquatic biome	Mississippi River	Freshwater	NA	Mississippi River	ILLUMINA	(Staley et al. 2014)
SRR1169860	SRP018728	PRJNA189273	NCBI_SRA	NT	12570978	1257097800	Aquatic biome	Mississippi River	Freshwater	NA	Mississippi River	ILLUMINA	(Staley et al. 2014)
SRR1169878	SRP018728	PRJNA189273	NCBI_SRA	NT	15637678	1563767800	Aquatic biome	Mississippi River	Freshwater	NA	Mississippi River	ILLUMINA	(Staley et al. 2014)
SRR1169874	SRP018728	PRJNA189273	NCBI_SRA	NT	20817336	2081733600	Aquatic biome	Mississippi River	Freshwater	NA	Mississippi River	ILLUMINA	(Staley et al. 2014)
SRR1169861	SRP018728	PRJNA189273	NCBI_SRA	NT	21645840	2164584000	Aquatic biome	Mississippi River	Freshwater	NA	Mississippi River	ILLUMINA	(Staley et al. 2014)
SRR1169871	SRP018728	PRJNA189273	NCBI_SRA	NT	21892166	2189216600	Aquatic biome	Mississippi River	Freshwater	NA	Mississippi River	ILLUMINA	(Staley et al. 2014)
SRR1169870	SRP018728	PRJNA189273	NCBI_SRA	NT	24137915	2413791500	Aquatic biome	Mississippi River	Freshwater	NA	Mississippi River	ILLUMINA	(Staley et al. 2014)
SRR1169873	SRP018728	PRJNA189273	NCBI_SRA	NT	24205593	2420559300	Aquatic biome	Mississippi River	Freshwater	NA	Mississippi River	ILLUMINA	(Staley et al. 2014)
SRR1169882	SRP018728	PRJNA189273	NCBI_SRA	NT	24210542	2421054200	Aquatic biome	Mississippi River	Freshwater	NA	Mississippi River	ILLUMINA	(Staley et al. 2014)
SRR1169884	SRP018728	PRJNA189273	NCBI_SRA	NT	27835817	2783581700	Aquatic biome	Mississippi River	Freshwater	NA	Mississippi River	ILLUMINA	(Staley et al. 2014)
SRR1169883	SRP018728	PRJNA189273	NCBI_SRA	NT	28284393	2828439300	Aquatic biome	Mississippi River	Freshwater	NA	Mississippi River	ILLUMINA	(Staley et al. 2014)
SRR2016485	SRP018728	PRJNA189273	NCBI_SRA	NT	118492271	11849227100	Aquatic biome	Mississippi River	Freshwater	NA	Mississippi River	ILLUMINA	(Staley et al. 2014)
SRR2016484	SRP018728	PRJNA189273	NCBI_SRA	NT	122353385	12235338500	Aquatic biome	Mississippi River	Freshwater	NA	Mississippi River	ILLUMINA	(Staley et al. 2014)
SRR2016482	SRP018728	PRJNA189273	NCBI_SRA	NT	125443509	12544350900	Aquatic biome	Mississippi River	Freshwater	NA	Mississippi River	ILLUMINA	(Staley et al. 2014)
SRR789046	SRP019776	PRJNA193217	NCBI_SRA	AF	54256229	5425622900	Gut microbiome	livestock-associated habitat	feces	chicken; w/o antibiotic	UK	ILLUMINA	(Sergeant et al. 2014)
SRR999554	SRR999554	PRJNA219165	NCBI_SRA	WA	146104812	14610481200	Urban	Wastewater Treatment Plant	Activated Sludge	NA	Denmark	ILLUMINA	(Mcilroy et al. 2013)
SRR1106699	SRP035334	PRJNA233578	NCBI_SRA	WA	8325255	832525500	Urban	Wastewater Treatment Plant	Activated Sludge	NA	China	ILLUMINA	perxonal communication
SRR1106693	SRP035334	PRJNA233578	NCBI_SRA	WA	8687728	868772800	Urban	Wastewater Treatment Plant	Activated Sludge	NA	China	ILLUMINA	perxonal communication
SRR1106709	SRP035334	PRJNA233578	NCBI_SRA	WA	10458096	1045809600	Urban	Wastewater Treatment Plant	Activated Sludge	NA	China	ILLUMINA	perxonal communication
SRR1106701	SRP035334	PRJNA233578	NCBI_SRA	WA	10698450	1069845000	Urban	Wastewater Treatment Plant	Activated Sludge	NA	China	ILLUMINA	perxonal communication
SRR1106873	SRP035334	PRJNA233578	NCBI_SRA	WA	13414182	1341418200	Urban	Wastewater Treatment Plant	Activated Sludge	NA	China	ILLUMINA	perxonal communication
SRR1106703	SRP035334	PRJNA233578	NCBI_SRA	WA	14897621	1489762100	Urban	Wastewater Treatment Plant	Activated Sludge	NA	China	ILLUMINA	perxonal communication
SRR1106874	SRP035334	PRJNA233578	NCBI_SRA	WA	16882726	1688272600	Urban	Wastewater Treatment Plant	Activated Sludge	NA	China	ILLUMINA	perxonal communication
SRR1106711	SRP035334	PRJNA233578	NCBI_SRA	WA	21554018	2155401800	Urban	Wastewater Treatment Plant	Activated Sludge	NA	China	ILLUMINA	perxonal communication
SRR1152189	SRP036119	PRJNA236429	NCBI_SRA	NT	210543839	21054383900	Terrestrial biome	Bulk soil	Soil	NA	Havana	ILLUMINA	(Orellana et al. 2014)
SRR1145888	SRP035848	PRJNA236430	NCBI_SRA	WA	52816396	5281639600	Urban	Wastewater Treatment Plant	Activated Sludge	NA	China	ILLUMINA	(Ma et al. 2016)
SRR1145849	SRP035848	PRJNA236430	NCBI_SRA	WA	53068114	5306811400	Urban	Wastewater Treatment Plant	Activated Sludge	NA	China	ILLUMINA	(Ma et al. 2016)
SRR1145916	SRP035848	PRJNA236430	NCBI_SRA	WA	64647196	6464719600	Urban	Wastewater Treatment Plant	Activated Sludge	NA	China	ILLUMINA	(Ma et al. 2016)
SRR1199271	SRP039390	PRJNA237344	NCBI_SRA	NT	2397177	239717700	Aquatic biome	Amazon River Plume	Surface water	NA	Amazon river	ILLUMINA	(Satinsky et al. 2015)
SRR1209978	SRP039390	PRJNA237344	NCBI_SRA	NT	2417258	241725800	Aquatic biome	Amazon River Plume	Surface water	NA	Amazon river	ILLUMINA	(Satinsky et al. 2015)
SRR1186214	SRP039390	PRJNA237344	NCBI_SRA	NT	2514774	251477400	Aquatic biome	Amazon River Plume	Surface water	NA	Amazon river	ILLUMINA	(Satinsky et al. 2015)
SRR1199272	SRP039390	PRJNA237344	NCBI_SRA	NT	3232296	323229600	Aquatic biome	Amazon River Plume	Surface water	NA	Amazon river	ILLUMINA	(Satinsky et al. 2015)
SRR1185414	SRP039390	PRJNA237344	NCBI_SRA	NT	3346674	334667400	Aquatic biome	Amazon River Plume	Surface water	NA	Amazon river	ILLUMINA	(Satinsky et al. 2015)
SRR1202095	SRP039390	PRJNA237344	NCBI_SRA	NT	4844904	484490400	Aquatic biome	Amazon River Plume	Surface water	NA	Amazon river	ILLUMINA	(Satinsky et al. 2015)
SRR1183643	SRP039390	PRJNA237344	NCBI_SRA	NT	5678221	567822100	Aquatic biome	Amazon River Plume	Surface water	NA	Amazon river	ILLUMINA	(Satinsky et al. 2015)
SRR1790647	SRP039390	PRJNA237344	NCBI_SRA	NT	5723669	572366900	Aquatic biome	Amazon River Plume	Surface water	NA	Amazon river	ILLUMINA	(Satinsky et al. 2015)
SRR1205253	SRP039390	PRJNA237344	NCBI_SRA	NT	6229873	622987300	Aquatic biome	Amazon River Plume	Surface water	NA	Amazon river	ILLUMINA	(Satinsky et al. 2015)
SRR1202081	SRP039390	PRJNA237344	NCBI_SRA	NT	6423529	642352900	Aquatic biome	Amazon River Plume	Surface water	NA	Amazon river	ILLUMINA	(Satinsky et al. 2015)
SRR1205251	SRP039390	PRJNA237344	NCBI_SRA	NT	6536375	653637500	Aquatic biome	Amazon River Plume	Surface water	NA	Amazon river	ILLUMINA	(Satinsky et al. 2015)
SRR1182511	SRP039390	PRJNA237344	NCBI_SRA	NT	6686363	668636300	Aquatic biome	Amazon River Plume	Surface water	NA	Amazon river	ILLUMINA	(Satinsky et al. 2015)
SRR1202089	SRP039390	PRJNA237344	NCBI_SRA	NT	7766838	776683800	Aquatic biome	Amazon River Plume	Surface water	NA	Amazon river	ILLUMINA	(Satinsky et al. 2015)
SRR1205250	SRP039390	PRJNA237344	NCBI_SRA	NT	7785131	778513100	Aquatic biome	Amazon River Plume	Surface water	NA	Amazon river	ILLUMINA	(Satinsky et al. 2015)
SRR1202091	SRP039390	PRJNA237344	NCBI_SRA	NT	8302335	830233500	Aquatic biome	Amazon River Plume	Surface water	NA	Amazon river	ILLUMINA	(Satinsky et al. 2015)
SRR1209977	SRP039390	PRJNA237344	NCBI_SRA	NT	8699313	869931300	Aquatic biome	Amazon River Plume	Surface water	NA	Amazon river	ILLUMINA	(Satinsky et al. 2015)
SRR1199270	SRP039390	PRJNA237344	NCBI_SRA	NT	8762443	876244300	Aquatic biome	Amazon River Plume	Surface water	NA	Amazon river	ILLUMINA	(Satinsky et al. 2015)
SRR1182512	SRP039390	PRJNA237344	NCBI_SRA	NT	9981439	998143900	Aquatic biome	Amazon River Plume	Surface water	NA	Amazon river	ILLUMINA	(Satinsky et al. 2015)
SRR1209976	SRP039390	PRJNA237344	NCBI_SRA	NT	9993344	999334400	Aquatic biome	Amazon River Plume	Surface water	NA	Amazon river	ILLUMINA	(Satinsky et al. 2015)
SRR1204580	SRP039390	PRJNA237344	NCBI_SRA	NT	11996097	1199609700	Aquatic biome	Amazon River Plume	Surface water	NA	Amazon river	ILLUMINA	(Satinsky et al. 2015)
SRR1183650	SRP039390	PRJNA237344	NCBI_SRA	NT	12105461	1210546100	Aquatic biome	Amazon River Plume	Surface water	NA	Amazon river	ILLUMINA	(Satinsky et al. 2015)
SRR1793862	SRP039390	PRJNA237344	NCBI_SRA	NT	12822235	1282223500	Aquatic biome	Amazon River Plume	Surface water	NA	Amazon river	ILLUMINA	(Satinsky et al. 2015)
SRR1185413	SRP039390	PRJNA237344	NCBI_SRA	NT	13306644	1330664400	Aquatic biome	Amazon River Plume	Surface water	NA	Amazon river	ILLUMINA	(Satinsky et al. 2015)
SRR1786608	SRP039390	PRJNA237344	NCBI_SRA	NT	13778420	1377842000	Aquatic biome	Amazon River Plume	Surface water	NA	Amazon river	ILLUMINA	(Satinsky et al. 2015)
SRR1796234	SRP039390	PRJNA237344	NCBI_SRA	NT	15876027	1587602700	Aquatic biome	Amazon River Plume	Surface water	NA	Amazon river	ILLUMINA	(Satinsky et al. 2015)
SRR1786616	SRP039390	PRJNA237344	NCBI_SRA	NT	15888571	1588857100	Aquatic biome	Amazon River Plume	Surface water	NA	Amazon river	ILLUMINA	(Satinsky et al. 2015)
SRR1793861	SRP039390	PRJNA237344	NCBI_SRA	NT	16331529	1633152900	Aquatic biome	Amazon River Plume	Surface water	NA	Amazon river	ILLUMINA	(Satinsky et al. 2015)
SRR1792674	SRP039390	PRJNA237344	NCBI_SRA	NT	16589771	1658977100	Aquatic biome	Amazon River Plume	Surface water	NA	Amazon river	ILLUMINA	(Satinsky et al. 2015)
SRR1790489	SRP039390	PRJNA237344	NCBI_SRA	NT	17411102	1741110200	Aquatic biome	Amazon River Plume	Surface water	NA	Amazon river	ILLUMINA	(Satinsky et al. 2015)
SRR1204581	SRP039390	PRJNA237344	NCBI_SRA	NT	18425176	1842517600	Aquatic biome	Amazon River Plume	Surface water	NA	Amazon river	ILLUMINA	(Satinsky et al. 2015)
SRR1790680	SRP039390	PRJNA237344	NCBI_SRA	NT	18663237	1866323700	Aquatic biome	Amazon River Plume	Surface water	NA	Amazon river	ILLUMINA	(Satinsky et al. 2015)
SRR1790646	SRP039390	PRJNA237344	NCBI_SRA	NT	19969805	1996980500	Aquatic biome	Amazon River Plume	Surface water	NA	Amazon river	ILLUMINA	(Satinsky et al. 2015)
SRR1787943	SRP039390	PRJNA237344	NCBI_SRA	NT	20930614	2093061400	Aquatic biome	Amazon River Plume	Surface water	NA	Amazon river	ILLUMINA	(Satinsky et al. 2015)
SRR1790679	SRP039390	PRJNA237344	NCBI_SRA	NT	21351278	2135127800	Aquatic biome	Amazon River Plume	Surface water	NA	Amazon river	ILLUMINA	(Satinsky et al. 2015)
SRR1792852	SRP039390	PRJNA237344	NCBI_SRA	NT	22313731	2231373100	Aquatic biome	Amazon River Plume	Surface water	NA	Amazon river	ILLUMINA	(Satinsky et al. 2015)
SRR1790487	SRP039390	PRJNA237344	NCBI_SRA	NT	27178087	2717808700	Aquatic biome	Amazon River Plume	Surface water	NA	Amazon river	ILLUMINA	(Satinsky et al. 2015)
SRR1796118	SRP039390	PRJNA237344	NCBI_SRA	NT	27546103	2754610300	Aquatic biome	Amazon River Plume	Surface water	NA	Amazon river	ILLUMINA	(Satinsky et al. 2015)
SRR1786279	SRP039390	PRJNA237344	NCBI_SRA	NT	28174872	2817487200	Aquatic biome	Amazon River Plume	Surface water	NA	Amazon river	ILLUMINA	(Satinsky et al. 2015)
SRR1790644	SRP039390	PRJNA237344	NCBI_SRA	NT	28424373	2842437300	Aquatic biome	Amazon River Plume	Surface water	NA	Amazon river	ILLUMINA	(Satinsky et al. 2015)
SRR1787940	SRP039390	PRJNA237344	NCBI_SRA	NT	39953153	3995315300	Aquatic biome	Amazon River Plume	Surface water	NA	Amazon river	ILLUMINA	(Satinsky et al. 2015)
SRR1790678	SRP039390	PRJNA237344	NCBI_SRA	NT	40977976	4097797600	Aquatic biome	Amazon River Plume	Surface water	NA	Amazon river	ILLUMINA	(Satinsky et al. 2015)
SRR1796236	SRP039390	PRJNA237344	NCBI_SRA	NT	42921872	4292187200	Aquatic biome	Amazon River Plume	Surface water	NA	Amazon river	ILLUMINA	(Satinsky et al. 2015)
SRR1786281	SRP039390	PRJNA237344	NCBI_SRA	NT	47227638	4722763800	Aquatic biome	Amazon River Plume	Surface water	NA	Amazon river	ILLUMINA	(Satinsky et al. 2015)
SRR1790676	SRP039390	PRJNA237344	NCBI_SRA	NT	58665520	5866552000	Aquatic biome	Amazon River Plume	Surface water	NA	Amazon river	ILLUMINA	(Satinsky et al. 2015)
SRR1796116	SRP039390	PRJNA237344	NCBI_SRA	NT	62463516	6246351600	Aquatic biome	Amazon River Plume	Surface water	NA	Amazon river	ILLUMINA	(Satinsky et al. 2015)
SRR1788318	SRP039390	PRJNA237344	NCBI_SRA	NT	68576964	6857696400	Aquatic biome	Amazon River Plume	Surface water	NA	Amazon river	ILLUMINA	(Satinsky et al. 2015)
SRR1238145	SRP040956	PRJNA243036	NCBI_SRA	HF	6419809	641980900	Gut microbiome	Human gut	feces	NA	Denmark	ILLUMINA	(Wesolowska-Andersen et al. 2014)
SRR1238403	SRP040956	PRJNA243036	NCBI_SRA	HF	20590857	2059085700	Gut microbiome	Human gut	feces	NA	Denmark	ILLUMINA	(Wesolowska-Andersen et al. 2014)
SRR1238400	SRP040956	PRJNA243036	NCBI_SRA	HF	24727784	2472778400	Gut microbiome	Human gut	feces	NA	Denmark	ILLUMINA	(Wesolowska-Andersen et al. 2014)
SRR1237934	SRP040956	PRJNA243036	NCBI_SRA	HF	26877400	2687740000	Gut microbiome	Human gut	feces	NA	Denmark	ILLUMINA	(Wesolowska-Andersen et al. 2014)
SRR1238134	SRP040956	PRJNA243036	NCBI_SRA	HF	28368712	2836871200	Gut microbiome	Human gut	feces	NA	Denmark	ILLUMINA	(Wesolowska-Andersen et al. 2014)
SRR1238395	SRP040956	PRJNA243036	NCBI_SRA	HF	28948496	2894849600	Gut microbiome	Human gut	feces	NA	Denmark	ILLUMINA	(Wesolowska-Andersen et al. 2014)
SRR1237933	SRP040956	PRJNA243036	NCBI_SRA	HF	30859074	3085907400	Gut microbiome	Human gut	feces	NA	Denmark	ILLUMINA	(Wesolowska-Andersen et al. 2014)
SRR1238166	SRP040956	PRJNA243036	NCBI_SRA	HF	31134891	3113489100	Gut microbiome	Human gut	feces	NA	Denmark	ILLUMINA	(Wesolowska-Andersen et al. 2014)
SRR1238165	SRP040956	PRJNA243036	NCBI_SRA	HF	33406748	3340674800	Gut microbiome	Human gut	feces	NA	Denmark	ILLUMINA	(Wesolowska-Andersen et al. 2014)
SRR1238406	SRP040956	PRJNA243036	NCBI_SRA	HF	48652623	4865262300	Gut microbiome	Human gut	feces	NA	Denmark	ILLUMINA	(Wesolowska-Andersen et al. 2014)
SRR1238392	SRP040956	PRJNA243036	NCBI_SRA	HF	48693789	4869378900	Gut microbiome	Human gut	feces	NA	Denmark	ILLUMINA	(Wesolowska-Andersen et al. 2014)
SRR1238140	SRP040956	PRJNA243036	NCBI_SRA	HF	52490047	5249004700	Gut microbiome	Human gut	feces	NA	Denmark	ILLUMINA	(Wesolowska-Andersen et al. 2014)
SRR1238147	SRP040956	PRJNA243036	NCBI_SRA	HF	60846808	6084680800	Gut microbiome	Human gut	feces	NA	Denmark	ILLUMINA	(Wesolowska-Andersen et al. 2014)
SRR1238390	SRP040956	PRJNA243036	NCBI_SRA	HF	61698091	6169809100	Gut microbiome	Human gut	feces	NA	Denmark	ILLUMINA	(Wesolowska-Andersen et al. 2014)
SRR1238138	SRP040956	PRJNA243036	NCBI_SRA	HF	61934898	6193489800	Gut microbiome	Human gut	feces	NA	Denmark	ILLUMINA	(Wesolowska-Andersen et al. 2014)
SRR1509800	PRJNA254808	PRJNA254808	NCBI_SRA	NT	3737396	373739600	Aquatic biome	Marine	Marine water	NA	coast of Manzanillo	ILLUMINA	(Glass et al. 2015)
SRR1509799	PRJNA254808	PRJNA254808	NCBI_SRA	NT	4253174	425317400	Aquatic biome	Marine	Marine water	NA	coast of Manzanillo	ILLUMINA	(Glass et al. 2015)
SRR1509798	PRJNA254808	PRJNA254808	NCBI_SRA	NT	4598868	459886800	Aquatic biome	Marine	Marine water	NA	coast of Manzanillo	ILLUMINA	(Glass et al. 2015)
SRR1509792	PRJNA254808	PRJNA254808	NCBI_SRA	NT	4611931	461193100	Aquatic biome	Marine	Marine water	NA	coast of Manzanillo	ILLUMINA	(Glass et al. 2015)
SRR1509796	PRJNA254808	PRJNA254808	NCBI_SRA	NT	9225160	922516000	Aquatic biome	Marine	Marine water	NA	coast of Manzanillo	ILLUMINA	(Glass et al. 2015)
SRR1761666	SRP052307	PRJNA268964	NCBI_SRA	HF	8690244	869024400	Gut microbiome	Human gut	feces	NA	Peru	ILLUMINA	(Pehrsson et al. 2016)
SRR1761672	SRP052307	PRJNA268964	NCBI_SRA	HF	8748652	874865200	Gut microbiome	Human gut	feces	NA	Peru	ILLUMINA	(Pehrsson et al. 2016)
SRR1761670	SRP052307	PRJNA268964	NCBI_SRA	HF	9125370	912537000	Gut microbiome	Human gut	feces	NA	Peru	ILLUMINA	(Pehrsson et al. 2016)
SRR1761675	SRP052307	PRJNA268964	NCBI_SRA	HF	9675840	967584000	Gut microbiome	Human gut	feces	NA	Peru	ILLUMINA	(Pehrsson et al. 2016)
SRR1761673	SRP052307	PRJNA268964	NCBI_SRA	HF	10859463	1085946300	Gut microbiome	Human gut	feces	NA	Peru	ILLUMINA	(Pehrsson et al. 2016)
SRR1761671	SRP052307	PRJNA268964	NCBI_SRA	HF	10907404	1090740400	Gut microbiome	Human gut	feces	NA	Peru	ILLUMINA	(Pehrsson et al. 2016)
SRR1761681	SRP052307	PRJNA268964	NCBI_SRA	HF	27217299	2721729900	Gut microbiome	Human gut	feces	NA	Peru	ILLUMINA	(Pehrsson et al. 2016)
SRR1761683	SRP052307	PRJNA268964	NCBI_SRA	HF	27330608	2733060800	Gut microbiome	Human gut	feces	NA	Peru	ILLUMINA	(Pehrsson et al. 2016)
SRR1761689	SRP052307	PRJNA268964	NCBI_SRA	HF	28094406	2809440600	Gut microbiome	Human gut	feces	NA	Peru	ILLUMINA	(Pehrsson et al. 2016)
SRR1761687	SRP052307	PRJNA268964	NCBI_SRA	HF	16785733	1678573300	Gut microbiome	Human gut	feces	NA	USA	ILLUMINA	(Pehrsson et al. 2016)
SRR1761684	SRP052307	PRJNA268964	NCBI_SRA	HF	17829224	1782922400	Gut microbiome	Human gut	feces	NA	USA	ILLUMINA	(Pehrsson et al. 2016)
SRR1761697	SRP052307	PRJNA268964	NCBI_SRA	HF	18103765	1810376500	Gut microbiome	Human gut	feces	NA	USA	ILLUMINA	(Pehrsson et al. 2016)
SRR1761685	SRP052307	PRJNA268964	NCBI_SRA	HF	18287773	1828777300	Gut microbiome	Human gut	feces	NA	USA	ILLUMINA	(Pehrsson et al. 2016)
SRR1761690	SRP052307	PRJNA268964	NCBI_SRA	HF	19435278	1943527800	Gut microbiome	Human gut	feces	NA	USA	ILLUMINA	(Pehrsson et al. 2016)
SRR1761682	SRP052307	PRJNA268964	NCBI_SRA	HF	32546437	3254643700	Gut microbiome	Human gut	feces	NA	USA	ILLUMINA	(Pehrsson et al. 2016)
SRR1761691	SRP052307	PRJNA268964	NCBI_SRA	HF	32810166	3281016600	Gut microbiome	Human gut	feces	NA	USA	ILLUMINA	(Pehrsson et al. 2016)
SRR1761693	SRP052307	PRJNA268964	NCBI_SRA	HF	32872921	3287292100	Gut microbiome	Human gut	feces	NA	USA	ILLUMINA	(Pehrsson et al. 2016)
SRR1761695	SRP052307	PRJNA268964	NCBI_SRA	HF	33051165	3305116500	Gut microbiome	Human gut	feces	NA	USA	ILLUMINA	(Pehrsson et al. 2016)
SRR1761688	SRP052307	PRJNA268964	NCBI_SRA	HF	33604354	3360435400	Gut microbiome	Human gut	feces	NA	USA	ILLUMINA	(Pehrsson et al. 2016)
SRR1761679	SRP052307	PRJNA268964	NCBI_SRA	HF	33946368	3394636800	Gut microbiome	Human gut	feces	NA	USA	ILLUMINA	(Pehrsson et al. 2016)
SRR1761694	SRP052307	PRJNA268964	NCBI_SRA	HF	34912262	3491226200	Gut microbiome	Human gut	feces	NA	USA	ILLUMINA	(Pehrsson et al. 2016)
SRR1761680	SRP052307	PRJNA268964	NCBI_SRA	HF	35310871	3531087100	Gut microbiome	Human gut	feces	NA	USA	ILLUMINA	(Pehrsson et al. 2016)
SRR1761692	SRP052307	PRJNA268964	NCBI_SRA	HF	35311036	3531103600	Gut microbiome	Human gut	feces	NA	USA	ILLUMINA	(Pehrsson et al. 2016)
SRR1761696	SRP052307	PRJNA268964	NCBI_SRA	HF	36062203	3606220300	Gut microbiome	Human gut	feces	NA	USA	ILLUMINA	(Pehrsson et al. 2016)
SRR1761678	SRP052307	PRJNA268964	NCBI_SRA	HF	37357944	3735794400	Gut microbiome	Human gut	feces	NA	USA	ILLUMINA	(Pehrsson et al. 2016)
SRR1761686	SRP052307	PRJNA268964	NCBI_SRA	HF	37962412	3796241200	Gut microbiome	Human gut	feces	NA	USA	ILLUMINA	(Pehrsson et al. 2016)
SRR1761677	SRP052307	PRJNA268964	NCBI_SRA	HF	38257224	3825722400	Gut microbiome	Human gut	feces	NA	USA	ILLUMINA	(Pehrsson et al. 2016)
SRR2107212	SRP060024	PRJNA288131	NCBI_SRA	WA	8746311	874631100	Urban	Wastewater Treatment Plant	Activated Sludge	NA	Argentina: Buenos Aires	ILLUMINA	(Ibarbalz et al. 2016)
SRR2107213	SRP060024	PRJNA288131	NCBI_SRA	WA	12210584	1221058400	Urban	Wastewater Treatment Plant	Activated Sludge	NA	Argentina: Buenos Aires	ILLUMINA	(Ibarbalz et al. 2016)
SRR2107210	SRP060024	PRJNA288131	NCBI_SRA	WA	12381295	1238129500	Urban	Wastewater Treatment Plant	Activated Sludge	NA	Argentina: Buenos Aires	ILLUMINA	(Ibarbalz et al. 2016)
SRR2107211	SRP060024	PRJNA288131	NCBI_SRA	WA	13875457	1387545700	Urban	Wastewater Treatment Plant	Activated Sludge	NA	Argentina: Buenos Aires	ILLUMINA	(Ibarbalz et al. 2016)
SRR2107219	SRP060024	PRJNA288131	NCBI_SRA	WA	14438890	1443889000	Urban	Wastewater Treatment Plant	Activated Sludge	NA	Argentina: Buenos Aires	ILLUMINA	(Ibarbalz et al. 2016)
SRR2107216	SRP060024	PRJNA288131	NCBI_SRA	WA	14787901	1478790100	Urban	Wastewater Treatment Plant	Activated Sludge	NA	Argentina: Buenos Aires	ILLUMINA	(Ibarbalz et al. 2016)
SRR2107215	SRP060024	PRJNA288131	NCBI_SRA	WA	14974265	1497426500	Urban	Wastewater Treatment Plant	Activated Sludge	NA	Argentina: Buenos Aires	ILLUMINA	(Ibarbalz et al. 2016)
SRR2107218	SRP060024	PRJNA288131	NCBI_SRA	WA	15362922	1536292200	Urban	Wastewater Treatment Plant	Activated Sludge	NA	Argentina: Buenos Aires	ILLUMINA	(Ibarbalz et al. 2016)
SRR2308974	SRP063486	PRJNA295114	NCBI_SRA	WA	42967809	4296780900	Urban	Wastewater Treatment Plant	Activated Sludge	NA	China	ILLUMINA	(Tian et al. 2015)
SRR2308827	SRP063486	PRJNA295114	NCBI_SRA	WA	43170744	4317074400	Urban	Wastewater Treatment Plant	Activated Sludge	NA	China	ILLUMINA	(Tian et al. 2015)
SRR2912805	SRP066053	PRJNA299502	NCBI_SRA	HF	11305443	1130544300	Gut microbiome	Human gut	feces	NA	USA	ILLUMINA	(Sankaranarayanan et al. 2016)
SRR2912808	SRP066053	PRJNA299502	NCBI_SRA	HF	21716531	2171653100	Gut microbiome	Human gut	feces	NA	USA	ILLUMINA	(Sankaranarayanan et al. 2016)
SRR2912797	SRP066053	PRJNA299502	NCBI_SRA	HF	30737817	3073781700	Gut microbiome	Human gut	feces	NA	USA	ILLUMINA	(Sankaranarayanan et al. 2016)
SRR2912786	SRP066053	PRJNA299502	NCBI_SRA	HF	31286523	3128652300	Gut microbiome	Human gut	feces	NA	USA	ILLUMINA	(Sankaranarayanan et al. 2016)
SRR2912792	SRP066053	PRJNA299502	NCBI_SRA	HF	32322820	3232282000	Gut microbiome	Human gut	feces	NA	USA	ILLUMINA	(Sankaranarayanan et al. 2016)
SRR2912794	SRP066053	PRJNA299502	NCBI_SRA	HF	32586931	3258693100	Gut microbiome	Human gut	feces	NA	USA	ILLUMINA	(Sankaranarayanan et al. 2016)
SRR2912806	SRP066053	PRJNA299502	NCBI_SRA	HF	32951212	3295121200	Gut microbiome	Human gut	feces	NA	USA	ILLUMINA	(Sankaranarayanan et al. 2016)
SRR2912782	SRP066053	PRJNA299502	NCBI_SRA	HF	33652402	3365240200	Gut microbiome	Human gut	feces	NA	USA	ILLUMINA	(Sankaranarayanan et al. 2016)
SRR2912798	SRP066053	PRJNA299502	NCBI_SRA	HF	33895451	3389545100	Gut microbiome	Human gut	feces	NA	USA	ILLUMINA	(Sankaranarayanan et al. 2016)
SRR2912781	SRP066053	PRJNA299502	NCBI_SRA	HF	33906074	3390607400	Gut microbiome	Human gut	feces	NA	USA	ILLUMINA	(Sankaranarayanan et al. 2016)
SRR2912807	SRP066053	PRJNA299502	NCBI_SRA	HF	34184429	3418442900	Gut microbiome	Human gut	feces	NA	USA	ILLUMINA	(Sankaranarayanan et al. 2016)
SRR2912775	SRP066053	PRJNA299502	NCBI_SRA	HF	35234791	3523479100	Gut microbiome	Human gut	feces	NA	USA	ILLUMINA	(Sankaranarayanan et al. 2016)
SRR2912810	SRP066053	PRJNA299502	NCBI_SRA	HF	36493610	3649361000	Gut microbiome	Human gut	feces	NA	USA	ILLUMINA	(Sankaranarayanan et al. 2016)
SRR2912811	SRP066053	PRJNA299502	NCBI_SRA	HF	36593231	3659323100	Gut microbiome	Human gut	feces	NA	USA	ILLUMINA	(Sankaranarayanan et al. 2016)
SRR2912780	SRP066053	PRJNA299502	NCBI_SRA	HF	36643623	3664362300	Gut microbiome	Human gut	feces	NA	USA	ILLUMINA	(Sankaranarayanan et al. 2016)
SRR2912802	SRP066053	PRJNA299502	NCBI_SRA	HF	38411253	3841125300	Gut microbiome	Human gut	feces	NA	USA	ILLUMINA	(Sankaranarayanan et al. 2016)
SRR2912804	SRP066053	PRJNA299502	NCBI_SRA	HF	40453401	4045340100	Gut microbiome	Human gut	feces	NA	USA	ILLUMINA	(Sankaranarayanan et al. 2016)
SRR2912803	SRP066053	PRJNA299502	NCBI_SRA	HF	40584180	4058418000	Gut microbiome	Human gut	feces	NA	USA	ILLUMINA	(Sankaranarayanan et al. 2016)
SRR2912787	SRP066053	PRJNA299502	NCBI_SRA	HF	41818737	4181873700	Gut microbiome	Human gut	feces	NA	USA	ILLUMINA	(Sankaranarayanan et al. 2016)
SRR2912799	SRP066053	PRJNA299502	NCBI_SRA	HF	44175255	4417525500	Gut microbiome	Human gut	feces	NA	USA	ILLUMINA	(Sankaranarayanan et al. 2016)
SRR2912801	SRP066053	PRJNA299502	NCBI_SRA	HF	47565557	4756555700	Gut microbiome	Human gut	feces	NA	USA	ILLUMINA	(Sankaranarayanan et al. 2016)
SRR2938574	SRP066479	PRJNA300541	NCBI_SRA	NT	3010789	301078900	Terrestrial biome	Bulk soil	Soil	NA	El Salvador	ILLUMINA	(Pehrsson et al. 2016)
SRR2938390	SRP066479	PRJNA300541	NCBI_SRA	AF	3069025	306902500	Gut microbiome	livestock-associated habitat	feces	chicken; NA	El Salvador	ILLUMINA	(Pehrsson et al. 2016)
SRR2938273	SRP066479	PRJNA300541	NCBI_SRA	NT	3117537	311753700	Terrestrial biome	Bulk soil	Soil	NA	El Salvador	ILLUMINA	(Pehrsson et al. 2016)
SRR2938590	SRP066479	PRJNA300541	NCBI_SRA	NT	3141697	314169700	Terrestrial biome	Bulk soil	Soil	NA	El Salvador	ILLUMINA	(Pehrsson et al. 2016)
SRR2938560	SRP066479	PRJNA300541	NCBI_SRA	NT	3192965	319296500	Terrestrial biome	Bulk soil	Soil	NA	El Salvador	ILLUMINA	(Pehrsson et al. 2016)
SRR2938559	SRP066479	PRJNA300541	NCBI_SRA	NT	3283696	328369600	Aquatic biome	Reservoir	Reservoir water	NA	El Salvador	ILLUMINA	(Pehrsson et al. 2016)
SRR2938561	SRP066479	PRJNA300541	NCBI_SRA	NT	4075456	407545600	Terrestrial biome	Bulk soil	Soil	NA	El Salvador	ILLUMINA	(Pehrsson et al. 2016)
SRR2938566	SRP066479	PRJNA300541	NCBI_SRA	NT	4297311	429731100	Terrestrial biome	Bulk soil	Soil	NA	El Salvador	ILLUMINA	(Pehrsson et al. 2016)
SRR2938557	SRP066479	PRJNA300541	NCBI_SRA	NT	4636025	463602500	Terrestrial biome	Bulk soil	Soil	NA	El Salvador	ILLUMINA	(Pehrsson et al. 2016)
SRR2938217	SRP066479	PRJNA300541	NCBI_SRA	AF	6341913	634191300	Gut microbiome	livestock-associated habitat	feces	cow; NA	El Salvador	ILLUMINA	(Pehrsson et al. 2016)
SRR2938558	SRP066479	PRJNA300541	NCBI_SRA	NT	8069715	806971500	Terrestrial biome	Bulk soil	Soil	NA	El Salvador	ILLUMINA	(Pehrsson et al. 2016)
SRR2938145	SRP066479	PRJNA300541	NCBI_SRA	HF	8551056	855105600	Gut microbiome	Human gut	feces	NA	El Salvador	ILLUMINA	(Pehrsson et al. 2016)
SRR2938190	SRP066479	PRJNA300541	NCBI_SRA	HF	8579055	857905500	Gut microbiome	Human gut	feces	NA	El Salvador	ILLUMINA	(Pehrsson et al. 2016)
SRR2938134	SRP066479	PRJNA300541	NCBI_SRA	HF	8721354	872135400	Gut microbiome	Human gut	feces	NA	El Salvador	ILLUMINA	(Pehrsson et al. 2016)
SRR2938184	SRP066479	PRJNA300541	NCBI_SRA	HF	8983872	898387200	Gut microbiome	Human gut	feces	NA	El Salvador	ILLUMINA	(Pehrsson et al. 2016)
SRR2938182	SRP066479	PRJNA300541	NCBI_SRA	HF	9110960	911096000	Gut microbiome	Human gut	feces	NA	El Salvador	ILLUMINA	(Pehrsson et al. 2016)
SRR2938152	SRP066479	PRJNA300541	NCBI_SRA	HF	9130132	913013200	Gut microbiome	Human gut	feces	NA	El Salvador	ILLUMINA	(Pehrsson et al. 2016)
SRR2938199	SRP066479	PRJNA300541	NCBI_SRA	HF	9168378	916837800	Gut microbiome	Human gut	feces	NA	El Salvador	ILLUMINA	(Pehrsson et al. 2016)
SRR2938205	SRP066479	PRJNA300541	NCBI_SRA	HF	9288698	928869800	Gut microbiome	Human gut	feces	NA	El Salvador	ILLUMINA	(Pehrsson et al. 2016)
SRR2938146	SRP066479	PRJNA300541	NCBI_SRA	HF	9723801	972380100	Gut microbiome	Human gut	feces	NA	El Salvador	ILLUMINA	(Pehrsson et al. 2016)
SRR2938096	SRP066479	PRJNA300541	NCBI_SRA	HF	9777381	977738100	Gut microbiome	Human gut	feces	NA	El Salvador	ILLUMINA	(Pehrsson et al. 2016)
SRR2938193	SRP066479	PRJNA300541	NCBI_SRA	HF	10027487	1002748700	Gut microbiome	Human gut	feces	NA	El Salvador	ILLUMINA	(Pehrsson et al. 2016)
SRR2938086	SRP066479	PRJNA300541	NCBI_SRA	HF	10066212	1006621200	Gut microbiome	Human gut	feces	NA	El Salvador	ILLUMINA	(Pehrsson et al. 2016)
SRR2938137	SRP066479	PRJNA300541	NCBI_SRA	HF	10590871	1059087100	Gut microbiome	Human gut	feces	NA	El Salvador	ILLUMINA	(Pehrsson et al. 2016)
SRR2938181	SRP066479	PRJNA300541	NCBI_SRA	HF	10591043	1059104300	Gut microbiome	Human gut	feces	NA	El Salvador	ILLUMINA	(Pehrsson et al. 2016)
SRR2938220	SRP066479	PRJNA300541	NCBI_SRA	AF	10832378	1083237800	Gut microbiome	livestock-associated habitat	feces	cow; NA	El Salvador	ILLUMINA	(Pehrsson et al. 2016)
SRR2938210	SRP066479	PRJNA300541	NCBI_SRA	HF	10919288	1091928800	Gut microbiome	Human gut	feces	NA	El Salvador	ILLUMINA	(Pehrsson et al. 2016)
SRR2938216	SRP066479	PRJNA300541	NCBI_SRA	HF	11133323	1113332300	Gut microbiome	Human gut	feces	NA	El Salvador	ILLUMINA	(Pehrsson et al. 2016)
SRR2938197	SRP066479	PRJNA300541	NCBI_SRA	HF	11964180	1196418000	Gut microbiome	Human gut	feces	NA	El Salvador	ILLUMINA	(Pehrsson et al. 2016)
SRR2937622	SRP066479	PRJNA300541	NCBI_SRA	HF	11991077	1199107700	Gut microbiome	Human gut	feces	NA	El Salvador	ILLUMINA	(Pehrsson et al. 2016)
SRR2938196	SRP066479	PRJNA300541	NCBI_SRA	HF	12190940	1219094000	Gut microbiome	Human gut	feces	NA	El Salvador	ILLUMINA	(Pehrsson et al. 2016)
SRR2938142	SRP066479	PRJNA300541	NCBI_SRA	HF	12281373	1228137300	Gut microbiome	Human gut	feces	NA	El Salvador	ILLUMINA	(Pehrsson et al. 2016)
SRR2938194	SRP066479	PRJNA300541	NCBI_SRA	HF	13130755	1313075500	Gut microbiome	Human gut	feces	NA	El Salvador	ILLUMINA	(Pehrsson et al. 2016)
SRR2937624	SRP066479	PRJNA300541	NCBI_SRA	HF	13147257	1314725700	Gut microbiome	Human gut	feces	NA	El Salvador	ILLUMINA	(Pehrsson et al. 2016)
SRR2938195	SRP066479	PRJNA300541	NCBI_SRA	HF	13194984	1319498400	Gut microbiome	Human gut	feces	NA	El Salvador	ILLUMINA	(Pehrsson et al. 2016)
SRR2938154	SRP066479	PRJNA300541	NCBI_SRA	HF	13390493	1339049300	Gut microbiome	Human gut	feces	NA	El Salvador	ILLUMINA	(Pehrsson et al. 2016)
SRR2938183	SRP066479	PRJNA300541	NCBI_SRA	HF	13909523	1390952300	Gut microbiome	Human gut	feces	NA	El Salvador	ILLUMINA	(Pehrsson et al. 2016)
SRR2938192	SRP066479	PRJNA300541	NCBI_SRA	HF	14184096	1418409600	Gut microbiome	Human gut	feces	NA	El Salvador	ILLUMINA	(Pehrsson et al. 2016)
SRR2938212	SRP066479	PRJNA300541	NCBI_SRA	HF	14545897	1454589700	Gut microbiome	Human gut	feces	NA	El Salvador	ILLUMINA	(Pehrsson et al. 2016)
SRR2938200	SRP066479	PRJNA300541	NCBI_SRA	HF	14761495	1476149500	Gut microbiome	Human gut	feces	NA	El Salvador	ILLUMINA	(Pehrsson et al. 2016)
SRR2937620	SRP066479	PRJNA300541	NCBI_SRA	HF	14984753	1498475300	Gut microbiome	Human gut	feces	NA	El Salvador	ILLUMINA	(Pehrsson et al. 2016)
SRR2938207	SRP066479	PRJNA300541	NCBI_SRA	HF	15427117	1542711700	Gut microbiome	Human gut	feces	NA	El Salvador	ILLUMINA	(Pehrsson et al. 2016)
SRR2938208	SRP066479	PRJNA300541	NCBI_SRA	HF	15646028	1564602800	Gut microbiome	Human gut	feces	NA	El Salvador	ILLUMINA	(Pehrsson et al. 2016)
SRR2938213	SRP066479	PRJNA300541	NCBI_SRA	HF	16903764	1690376400	Gut microbiome	Human gut	feces	NA	El Salvador	ILLUMINA	(Pehrsson et al. 2016)
SRR2938093	SRP066479	PRJNA300541	NCBI_SRA	HF	17263703	1726370300	Gut microbiome	Human gut	feces	NA	El Salvador	ILLUMINA	(Pehrsson et al. 2016)
SRR2938201	SRP066479	PRJNA300541	NCBI_SRA	HF	18094490	1809449000	Gut microbiome	Human gut	feces	NA	El Salvador	ILLUMINA	(Pehrsson et al. 2016)
SRR2938218	SRP066479	PRJNA300541	NCBI_SRA	AF	19562692	1956269200	Gut microbiome	livestock-associated habitat	feces	cow; NA	El Salvador	ILLUMINA	(Pehrsson et al. 2016)
SRR2937623	SRP066479	PRJNA300541	NCBI_SRA	HF	21077044	2107704400	Gut microbiome	Human gut	feces	NA	El Salvador	ILLUMINA	(Pehrsson et al. 2016)
SRR2938219	SRP066479	PRJNA300541	NCBI_SRA	AF	26805173	2680517300	Gut microbiome	livestock-associated habitat	feces	cow; NA	El Salvador	ILLUMINA	(Pehrsson et al. 2016)
SRR2938124	SRP066479	PRJNA300541	NCBI_SRA	HF	8509759	850975900	Gut microbiome	Human gut	feces	NA	Peru	ILLUMINA	(Pehrsson et al. 2016)
SRR2938231	SRP066479	PRJNA300541	NCBI_SRA	HF	8663562	866356200	Gut microbiome	Human gut	feces	NA	Peru	ILLUMINA	(Pehrsson et al. 2016)
SRR2938223	SRP066479	PRJNA300541	NCBI_SRA	HF	8665983	866598300	Gut microbiome	Human gut	feces	NA	Peru	ILLUMINA	(Pehrsson et al. 2016)
SRR2938244	SRP066479	PRJNA300541	NCBI_SRA	HF	8827522	882752200	Gut microbiome	Human gut	feces	NA	Peru	ILLUMINA	(Pehrsson et al. 2016)
SRR2938255	SRP066479	PRJNA300541	NCBI_SRA	HF	8863216	886321600	Gut microbiome	Human gut	feces	NA	Peru	ILLUMINA	(Pehrsson et al. 2016)
SRR2938249	SRP066479	PRJNA300541	NCBI_SRA	HF	9234198	923419800	Gut microbiome	Human gut	feces	NA	Peru	ILLUMINA	(Pehrsson et al. 2016)
SRR2938222	SRP066479	PRJNA300541	NCBI_SRA	HF	9335478	933547800	Gut microbiome	Human gut	feces	NA	Peru	ILLUMINA	(Pehrsson et al. 2016)
SRR2938100	SRP066479	PRJNA300541	NCBI_SRA	HF	9388072	938807200	Gut microbiome	Human gut	feces	NA	Peru	ILLUMINA	(Pehrsson et al. 2016)
SRR2938237	SRP066479	PRJNA300541	NCBI_SRA	AF	9859880	985988000	Gut microbiome	livestock-associated habitat	feces	dog; NA	Peru	ILLUMINA	(Pehrsson et al. 2016)
SRR2938254	SRP066479	PRJNA300541	NCBI_SRA	HF	9901924	990192400	Gut microbiome	Human gut	feces	NA	Peru	ILLUMINA	(Pehrsson et al. 2016)
SRR2938226	SRP066479	PRJNA300541	NCBI_SRA	HF	10391980	1039198000	Gut microbiome	Human gut	feces	NA	Peru	ILLUMINA	(Pehrsson et al. 2016)
SRR2938245	SRP066479	PRJNA300541	NCBI_SRA	HF	10574763	1057476300	Gut microbiome	Human gut	feces	NA	Peru	ILLUMINA	(Pehrsson et al. 2016)
SRR2938262	SRP066479	PRJNA300541	NCBI_SRA	HF	10742353	1074235300	Gut microbiome	Human gut	feces	NA	Peru	ILLUMINA	(Pehrsson et al. 2016)
SRR2938120	SRP066479	PRJNA300541	NCBI_SRA	HF	10793968	1079396800	Gut microbiome	Human gut	feces	NA	Peru	ILLUMINA	(Pehrsson et al. 2016)
SRR2938118	SRP066479	PRJNA300541	NCBI_SRA	HF	11531793	1153179300	Gut microbiome	Human gut	feces	NA	Peru	ILLUMINA	(Pehrsson et al. 2016)
SRR2938117	SRP066479	PRJNA300541	NCBI_SRA	HF	11896926	1189692600	Gut microbiome	Human gut	feces	NA	Peru	ILLUMINA	(Pehrsson et al. 2016)
SRR2938112	SRP066479	PRJNA300541	NCBI_SRA	AF	11947345	1194734500	Gut microbiome	livestock-associated habitat	feces	chicken; NA	Peru	ILLUMINA	(Pehrsson et al. 2016)
SRR2938263	SRP066479	PRJNA300541	NCBI_SRA	HF	12049403	1204940300	Gut microbiome	Human gut	feces	NA	Peru	ILLUMINA	(Pehrsson et al. 2016)
SRR2938247	SRP066479	PRJNA300541	NCBI_SRA	HF	12459865	1245986500	Gut microbiome	Human gut	feces	NA	Peru	ILLUMINA	(Pehrsson et al. 2016)
SRR2938246	SRP066479	PRJNA300541	NCBI_SRA	HF	13191892	1319189200	Gut microbiome	Human gut	feces	NA	Peru	ILLUMINA	(Pehrsson et al. 2016)
SRR2938243	SRP066479	PRJNA300541	NCBI_SRA	HF	13698620	1369862000	Gut microbiome	Human gut	feces	NA	Peru	ILLUMINA	(Pehrsson et al. 2016)
SRR2938079	SRP066479	PRJNA300541	NCBI_SRA	HF	14177852	1417785200	Gut microbiome	Human gut	feces	NA	Peru	ILLUMINA	(Pehrsson et al. 2016)
SRR2938250	SRP066479	PRJNA300541	NCBI_SRA	HF	14213638	1421363800	Gut microbiome	Human gut	feces	NA	Peru	ILLUMINA	(Pehrsson et al. 2016)
SRR2938119	SRP066479	PRJNA300541	NCBI_SRA	HF	14434824	1443482400	Gut microbiome	Human gut	feces	NA	Peru	ILLUMINA	(Pehrsson et al. 2016)
SRR2938121	SRP066479	PRJNA300541	NCBI_SRA	HF	14538846	1453884600	Gut microbiome	Human gut	feces	NA	Peru	ILLUMINA	(Pehrsson et al. 2016)
SRR2938224	SRP066479	PRJNA300541	NCBI_SRA	HF	19433033	1943303300	Gut microbiome	Human gut	feces	NA	Peru	ILLUMINA	(Pehrsson et al. 2016)
SRR2938123	SRP066479	PRJNA300541	NCBI_SRA	HF	21327269	2132726900	Gut microbiome	Human gut	feces	NA	Peru	ILLUMINA	(Pehrsson et al. 2016)
SRR2938122	SRP066479	PRJNA300541	NCBI_SRA	HF	23587210	2358721000	Gut microbiome	Human gut	feces	NA	Peru	ILLUMINA	(Pehrsson et al. 2016)
SRR3098759	SRP068371	PRJNA304352	NCBI_SRA	NT	15899277	1589927700	Aquatic biome	River water	Freshwater	NA	Kalamas River	ILLUMINA	(Meziti et al. 2016)
SRR3098769	SRP068371	PRJNA304352	NCBI_SRA	NT	16577683	1657768300	Aquatic biome	River water	Freshwater	NA	Kalamas River	ILLUMINA	(Meziti et al. 2016)
SRR3098772	SRP068371	PRJNA304352	NCBI_SRA	NT	17382941	1738294100	Aquatic biome	River water	Freshwater	NA	Kalamas River	ILLUMINA	(Meziti et al. 2016)
SRR3098756	SRP068371	PRJNA304352	NCBI_SRA	NT	22179130	2217913000	Aquatic biome	River water	Freshwater	NA	Kalamas River	ILLUMINA	(Meziti et al. 2016)
SRR3098767	SRP068371	PRJNA304352	NCBI_SRA	NT	33109861	3310986100	Aquatic biome	River water	Freshwater	NA	Kalamas River	ILLUMINA	(Meziti et al. 2016)
SRR3098775	SRP068371	PRJNA304352	NCBI_SRA	NT	36614390	3661439000	Aquatic biome	River water	Freshwater	NA	Kalamas River	ILLUMINA	(Meziti et al. 2016)
SRR3098764	SRP068371	PRJNA304352	NCBI_SRA	NT	36904826	3690482600	Aquatic biome	River water	Freshwater	NA	Kalamas River	ILLUMINA	(Meziti et al. 2016)
SRR3098779	SRP068371	PRJNA304352	NCBI_SRA	NT	41896919	4189691900	Aquatic biome	River water	Freshwater	NA	Kalamas River	ILLUMINA	(Meziti et al. 2016)
SRR3098776	SRP068371	PRJNA304352	NCBI_SRA	NT	43058789	4305878900	Aquatic biome	River water	Freshwater	NA	Kalamas River	ILLUMINA	(Meziti et al. 2016)
SRR350692	SRP008676_SRP008734	PRJNA50473	NCBI_SRA	NT	13486710	1348671000	Terrestrial biome	Corn soil	Soil	NA	USA	ILLUMINA	(Howe et al. 2014)
SRR350919	SRP008676_SRP008734	PRJNA50473	NCBI_SRA	NT	14176951	1417695100	Terrestrial biome	Corn soil	Soil	NA	USA	ILLUMINA	(Howe et al. 2014)
SRR351474	SRP008676_SRP008734	PRJNA50473	NCBI_SRA	NT	37179177	3717917700	Terrestrial biome	Corn soil	Soil	NA	USA	ILLUMINA	(Howe et al. 2014)
SRR350921	SRP008676_SRP008734	PRJNA50473	NCBI_SRA	NT	39387881	3938788100	Terrestrial biome	Corn soil	Soil	NA	USA	ILLUMINA	(Howe et al. 2014)
REFERENCES: Albertsen, M. et al., 2015. Back to basics - The influence of DNA extraction and primer choice on phylogenetic analysis of activated sludge communities. PLoS ONE, 10(7), pp.1–15. Bengtsson-Palme, J. et al., 2014. Shotgun metagenomics reveals a wide array of antibiotic resistance genes and mobile elements in a polluted lake in India. Frontiers in Microbiology, 5(DEC), pp.1–14. Chambers…

## Sheet: TableS5
Table S5-a: Defined source input ratio in the three artificial configurations (A, B and C).
	Defined Source Input Ratio
	AF	HF	NT	WT
ConfigurationA	0	0	0.5	0.5
ConfigurationB	0	0	0.9	0.1
ConfigurationC	0	0	0.95	0.05
Table S5-b: Effect of parameter adjustment on SourceTracker prediction performance of Configuration A, B and C (indicated by RSD, sensitivity, specificity, precision and accuracy).
Configurations	Parameter	RSD (%)					Sensitivity (%)	Specificity (%)	Precision (%)	Accuracy (%)
		AF	HF	NT	WT	UN
ConfigurationA	default	173.205	173.205	7.74567	10.415	173.205	100	66.6667	75	66.6667
ConfigurationA	alpha=0.00001	173.205	173.205	3.56367	3.10674	86.8966	100	66.6667	75	83.3333
ConfigurationA	alpha=0.00005	140.016	120.546	0.847633	1.46593	101.833	100	0	50	50
ConfigurationA	alpha=0.0001	114.564	147.986	3.25876	2.83066	64.6087	100	33.3333	60	66.6667
ConfigurationA	alpha=0.0005	0	173.205	5.9757	5.82116	107.171	100	83.3333	85.7143	91.6667
ConfigurationA	alpha=0.005	173.205	173.205	3.43418	3.77135	173.205	100	66.6667	75	83.3333
ConfigurationA	alpha=0.01	173.205	173.205	0.963777	0.856792	173.205	100	66.6667	75	83.3333
ConfigurationA	alpha=0.05	173.205	0	2.20086	2.68786	173.205	100	83.3333	85.7143	91.6667
ConfigurationA	alpha=0.1	173.205	0	3.51063	3.63482	173.205	100	83.3333	85.7143	91.6667
ConfigurationA	beta=0.002	0	0	5.55801	5.46616	106.799	100	100	100	100
ConfigurationA	beta=0.004	0	0	12.0177	12.9013	95.6218	100	100	100	100
ConfigurationA	beta=0.006	0	0	9.58902	9.85237	83.6675	100	100	100	100
ConfigurationA	beta=0.008	0	100	3.56609	3.2788	150.863	100	66.6667	75	83.3333
ConfigurationA	beta=0.02	0	173.205	4.77953	4.65724	27.2431	100	83.3333	85.7143	91.6667
ConfigurationA	beta=0.04	124.9	25	3.80264	3.14574	101.402	100	16.6667	54.5455	58.3333
ConfigurationA	beta=0.06	141.973	105.357	4.40939	4.97284	48.9839	100	33.3333	60	66.6667
ConfigurationA	beta=0.08	157.266	134.665	8.58697	9.43697	95.2658	100	16.6667	54.5455	58.3333
ConfigurationA	beta=0.1	75	101.138	12.7288	12.9798	126.703	100	0	50	50
ConfigurationA	burnin=1000	173.205	173.205	9.16483	8.62033	61.4898	100	66.6667	75	83.3333
ConfigurationA	rare=5000	86.6025	0	2.72085	3.02129	51.9164	100	66.6667	75	83.3333
ConfigurationA	rare=20000	101.651	114.666	1.38774	1.39498	19.52	100	16.6667	54.5455	58.3333
ConfigurationA	rare=50000	34.1514	58.3216	0.19472	0.293456	2.4522	100	0	50	50
ConfigurationA	restart=20	173.205	163.187	7.44234	8.25544	107.222	100	50	66.6667	75
ConfigurationB	default	0	114.564	2.6528	19.7697	96.9353	100	66.6667	75	66.6667
ConfigurationB	alpha=0.00001	0	0	1.96885	17.3057	81.6576	100	100	100	100
ConfigurationB	alpha=0.00005	0	173.205	2.35228	18.073	47.406	100	83.3333	85.7143	91.6667
ConfigurationB	alpha=0.0001	173.205	173.205	2.17292	24.5747	7.9697	100	66.6667	75	83.3333
ConfigurationB	alpha=0.0005	173.205	173.205	3.05179	21.3525	50.7561	100	66.6667	75	83.3333
ConfigurationB	alpha=0.005	173.205	173.205	2.9228	27.297	124.9	100	66.6667	75	83.3333
ConfigurationB	alpha=0.01	173.205	173.205	1.44669	12.9361	173.205	100	66.6667	75	83.3333
ConfigurationB	alpha=0.05	137.766	173.205	1.99575	27.5494	173.205	100	50	66.6667	75
ConfigurationB	alpha=0.1	173.205	173.205	1.009	9.66249	0	100	66.6667	75	83.3333
ConfigurationB	beta=0.002	0	173.205	2.2066	25.1598	0	100	83.3333	85.7143	91.6667
ConfigurationB	beta=0.004	173.205	0	2.99794	25.3911	87.43	100	83.3333	85.7143	91.6667
ConfigurationB	beta=0.006	132.288	90.7954	3.02641	31.2573	173.205	100	33.3333	60	66.6667
ConfigurationB	beta=0.008	0	0	1.10312	13.5351	173.205	100	100	100	100
ConfigurationB	beta=0.02	125.967	122.644	1.84956	15.4004	10	100	16.6667	54.5455	58.3333
ConfigurationB	beta=0.04	100	132.288	1.62539	8.78215	163.187	100	33.3333	60	66.6667
ConfigurationB	beta=0.06	48.2183	134.383	1.45681	13.665	137.766	100	16.6667	54.5455	58.3333
ConfigurationB	beta=0.08	133.235	124.9	1.31846	14.2031	36.1119	100	16.6667	54.5455	58.3333
ConfigurationB	beta=0.1	88.1917	88.1917	1.83557	15.9703	75.013	100	16.6667	54.5455	58.3333
ConfigurationB	burnin=1000	173.205	173.205	3.35283	31.536	0	100	66.6667	75	83.3333
ConfigurationB	rare=5000	0	173.205	1.97145	16.4865	9.55576	100	83.3333	85.7143	91.6667
ConfigurationB	rare=20000	173.205	137.766	0.899931	8.12154	26.5987	100	50	66.6667	75
ConfigurationB	rare=50000	173.205	166.908	0.526566	4.5306	22.9474	100	50	66.6667	75
ConfigurationB	restart=20	173.205	107.855	2.2522	24.6385	57.7077	100	50	66.6667	75
ConfigurationC	default	173.205	0	2.67423	80.3643	124.9	100	83.3333	85.7143	73.3333
ConfigurationC	alpha=0.00001	173.205	128.886	1.19089	19.5035	107.186	100	50	66.6667	75
ConfigurationC	alpha=0.00005	138.543	86.6025	0.96648	32.3468	138.981	100	33.3333	60	66.6667
ConfigurationC	alpha=0.0001	87.0509	0	0.404316	6.83583	98.1335	100	66.6667	75	83.3333
ConfigurationC	alpha=0.0005	173.205	173.205	2.00142	83.1262	56.7039	100	66.6667	75	83.3333
ConfigurationC	alpha=0.005	0	173.205	1.95754	32.6987	93.7	100	83.3333	85.7143	91.6667
ConfigurationC	alpha=0.01	173.205	0	3.82992	79.3538	154.585	100	83.3333	85.7143	91.6667
ConfigurationC	alpha=0.05	0	0	0.672624	10.1094	173.205	100	100	100	100
ConfigurationC	alpha=0.1	173.205	0	2.21907	30.0797	173.205	100	83.3333	85.7143	91.6667
ConfigurationC	beta=0.002	0	0	2.66845	90.4518	101.129	100	100	100	100
ConfigurationC	beta=0.004	0	173.205	1.06693	51.3705	78.3071	100	83.3333	85.7143	91.6667
ConfigurationC	beta=0.006	173.205	0	1.17845	46.082	173.205	100	83.3333	85.7143	91.6667
ConfigurationC	beta=0.008	173.205	0	2.54539	45.6632	86.6025	100	83.3333	85.7143	91.6667
ConfigurationC	beta=0.02	105.83	160.215	0.982671	15.0461	94.3729	100	0	50	50
ConfigurationC	beta=0.04	145.297	173.205	2.08233	42.0572	173.205	100	50	66.6667	75
ConfigurationC	beta=0.06	105.993	68.8455	0.567128	16.786	93.2605	100	16.6667	54.5455	58.3333
ConfigurationC	beta=0.08	173.205	57.735	1.29796	20.4367	80	100	33.3333	60	66.6667
ConfigurationC	beta=0.1	78.0625	53.2991	3.51498	95.5256	37.0959	100	0	50	50
ConfigurationC	burnin=1000	173.205	173.205	2.01868	65.6934	161.845	100	66.6667	75	83.3333
ConfigurationC	rare=5000	173.205	0	0.392092	5.06812	63.2159	100	83.3333	85.7143	91.6667
ConfigurationC	rare=20000	173.205	0	0.413957	8.8631	13.1127	100	83.3333	85.7143	91.6667
ConfigurationC	rare=50000	82.0168	110.997	0.292531	5.19842	15.9656	100	16.6667	54.5455	58.3333
ConfigurationC	restart=20	98.9743	173.205	3.02327	77.7505	173.205	100	33.3333	60	66.6667

## Sheet: TableS6
seqID	indicated ecotype	AF	HF	NT	WA	p-value	subtype	type
AAA21532	HF	0.00738189	0.739139	0	0.000262306	0.001	class A beta-lactamase	beta-lactam
AAD42180	HF	0.15871	0.722316	3.33625e-06	0.00251914	0.001	vanR	vancomycin
AAF24171	AF	0.690505	0.0195229	0.00082058	0.017826	0.001	vatE	macrolide-lincosamide-streptogramin
AAF71281	HF	0.323257	0.565543	1.61897e-05	0.00335766	0.001	vanG	vancomycin
AAK69613	WA	1.53867e-06	4.01095e-06	0.000735115	0.81711	0.001	ereA	macrolide-lincosamide-streptogramin
AAK91782	AF	0.734634	0.0341873	0.000820415	0.00855672	0.001	vatE	macrolide-lincosamide-streptogramin
AAL09826	AF	0.699682	0.264179	5.11621e-06	0.00127658	0.001	tetW	tetracycline
AAO38916	HF	0.398126	0.56094	8.40899e-06	0.00704816	0.001	tetM	tetracycline
AAR37056	HF	0.173732	0.672032	0	0.00141978	0.001	vanR	vancomycin
AAR37057	HF	0.164583	0.641613	6.65325e-05	0.00787311	0.001	vanS	vancomycin
AAV80411	HF	0.270583	0.643267	6.28212e-06	0.00197071	0.001	tetO	tetracycline
AAZ98835	HF	0.233499	0.679787	1.66085e-06	0.00487976	0.001	vanR	vancomycin
AAZ98836	HF	0.149427	0.780347	3.67041e-05	0.00502937	0.001	vanS	vancomycin
ABC60093	AF	0.70183	0.063878	1.85748e-05	0.000823996	0.001	mefA	macrolide-lincosamide-streptogramin
ABC60094	AF	0.712925	0.0899283	1.52089e-05	0.00213601	0.001	mefA	macrolide-lincosamide-streptogramin
ABF69686	AF	0.698174	0.28082	1.31084e-05	0.00368611	0.001	tetW	tetracycline
ABM94007	WA	0.00300533	0.000486169	0.0845781	0.758825	0.001	bacA	bacitracin
ABV82120	HF	0.220285	0.661451	1.62552e-05	0.0159336	0.001	tet32	tetracycline
ABW78937	AF	0.774136	0.0561893	4.80286e-06	0.00328722	0.001	mefA	macrolide-lincosamide-streptogramin
ABX79411	HF	0.27057	0.567289	0.00203316	0.026682	0.001	vanR	vancomycin
ACA23192	AF	0.718556	0.255122	5.39253e-07	0.000369946	0.001	tetW	tetracycline
ACD88490	AF	0.749506	0.0398208	4.77467e-05	0.00655057	0.001	mefA	macrolide-lincosamide-streptogramin
ACG58975	AF	0.733945	0.0825839	0.000333266	0.00806523	0.001	mefA	macrolide-lincosamide-streptogramin
ACI02010	AF	0.744707	0.206289	0.000241466	0.00408473	0.001	tet40	tetracycline
ACI02041	AF	0.684299	0.288949	2.26129e-05	0.00329806	0.001	tetW	tetracycline
ACM47283	HF	0.170808	0.662443	7.78587e-06	0.00080388	0.001	vanR	vancomycin
AF001493.1.orf0.gene.p01	WA	3.23116e-05	2.40818e-05	0.0598372	0.747829	0.001	ADP-ribosylating transferase arr	rifamycin
AF162694.1.gene5.p01	HF	0.278395	0.591279	0.00545051	0.0711129	0.001	vanR	vancomycin
AF227521.gene.p01	AF	0.720406	0.0558289	0.000106116	0.0010896	0.001	mefA	macrolide-lincosamide-streptogramin
AJ579365.gene.p01	AF	0.863111	0.102395	0.000429222	0.00499847	0.001	lsa	macrolide-lincosamide-streptogramin
AL939114.1.orf1.gene.p01	WA	0.001101	0.000326534	0.0567401	0.857368	0.001	ADP-ribosylating transferase arr	rifamycin
AY082011.1.gene1.p01	HF	0.246697	0.601472	6.63802e-05	0.00366589	0.001	vanR	vancomycin
AY602213.1.gene1.p01	AF	0.731219	0.0598364	9.15138e-05	0.00335584	0.001	aadE	aminoglycoside
AY712687.1.gene1.p01	AF	0.757481	0.0715398	2.8282e-05	0.00605436	0.001	aad(6)	aminoglycoside
CAG30572	AF	0.740531	0.0807614	3.09945e-05	0.00275102	0.001	mefA	macrolide-lincosamide-streptogramin
CAI46978	WA	6.38557e-07	0	0.00088988	0.807899	0.001	class A beta-lactamase	beta-lactam
CAI94891	AF	0.757739	0.079553	7.12001e-05	0.0089424	0.001	mefA	macrolide-lincosamide-streptogramin
CP000675.2.gene1535.p01	WA	0.00474416	0.00425148	0.244719	0.712653	0.001	transcriptional regulatory protein CpxR cpxR	unclassified
DQ212986.1.gene3.p01	HF	0.0390802	0.777477	0	0.00343418	0.001	vanU	vancomycin
DQ212986.1.gene4.p01	HF	0.288264	0.576234	0.0144342	0.0760012	0.001	vanR	vancomycin
DQ294299.gene.p01	AF	0.681458	0.259999	0	0.000943051	0.001	tetW	tetracycline
EEQ96502	WA	0.0169246	0.0134899	0.121108	0.715239	0.001	bacA	bacitracin
EU250284.1.gene5.p01	HF	0.242383	0.56579	0.00180588	0.0640547	0.001	vanR	vancomycin
FM897214.1.orf2.gene.p01	WA	0	1.84046e-05	0.0114971	0.844666	0.001	ADP-ribosylating transferase arr	rifamycin
FN594949.1.gene24.p01	AF	0.891015	0.0764983	5.07345e-05	0.00526434	0.001	tet44	tetracycline
FN594949.1.gene25.p01	AF	0.820465	0.0344013	5.85476e-06	0.00119235	0.001	aadE	aminoglycoside
JQ861959.1.gene5.p01	AF	0.761324	0.0352437	0.000723388	0.0119869	0.001	aadE	aminoglycoside
JQ861959.1.gene7.p01	AF	0.870782	0.0023867	3.14522e-05	0.00218352	0.001	ant(9)-I	aminoglycoside
NC_002516.2.881078.p01	WA	0.00109438	0.000405174	0.110682	0.659611	0.001	mexC	multidrug
NC_002516.2.882884.p01	NT	0.00195238	0.00133136	0.493178	0.348527	0.001	mexF	multidrug
NC_006663.1.orf0.gene.p01	AF	0.769916	0.0595864	1.32187e-05	0.0019953	0.001	aadE	aminoglycoside
NC_008702.1.4606278.p01	WA	0.000588508	0.00196378	0.0207054	0.676883	0.001	oprM	multidrug
NC_008702.1.4607594.p01	WA	0.00749369	0.0101674	0.244805	0.696424	0.001	ompR	multidrug
NC_008702.1.4607681.p01	WA	7.33592e-05	0	0.0136207	0.720195	0.001	oprM	multidrug
NC_008702.1.4609191.p01	WA	8.22283e-06	1.91046e-05	0.0243724	0.752802	0.001	macA	macrolide-lincosamide-streptogramin
NC_010410.6003052.p01	WA	0.00239426	4.98931e-05	0.0286291	0.702642	0.001	ADP-ribosylating transferase arr	rifamycin
NP_840140	WA	0.0276195	0.0756457	0.0581481	0.721861	0.001	bacA	bacitracin
P10952	HF	0.281843	0.588609	2.99054e-05	0.00429423	0.001	tetO	tetracycline
P30898	HF	0.00301634	0.81383	2.47835e-06	0.000481567	0.001	class A beta-lactamase	beta-lactam
P42332	HF	0.0640991	0.62518	0.0815969	0.132014	0.001	bcrA	bacitracin
U58210.1.gene4.p01	HF	0.0725831	0.628814	8.97398e-06	0.0277259	0.001	penA	beta-lactam
YP_001119417	WA	0.00517991	0.0534857	0.117168	0.656624	0.001	amrB	multidrug
YP_001187667	WA	0.00794985	0.00463406	0.182069	0.653118	0.001	bacA	bacitracin
YP_001187672	NT	0.0086564	0.000684976	0.560796	0.34942	0.001	mexF	multidrug
YP_001348104	NT	0.00130296	0.000758374	0.500223	0.309613	0.001	mexF	multidrug
YP_001389621	AF	0.68902	0.119306	2.31925e-05	0.000522172	0.001	vatB	macrolide-lincosamide-streptogramin
YP_001396002	AF	0.799201	0.0737249	1.67835e-05	0.00291079	0.001	mefA	macrolide-lincosamide-streptogramin
YP_001416709	WA	0.00374601	0.00468562	0.0927163	0.715919	0.001	bacA	bacitracin
YP_001434323	WA	9.95387e-05	1.10264e-06	0.0190001	0.653805	0.001	bacA	bacitracin
YP_001668663	WA	0.00740431	0.0411112	0.109166	0.672995	0.001	mexD	multidrug
YP_002029849	WA	0.0194093	0.0124926	0.167392	0.695733	0.001	multidrug transporter	multidrug
YP_002081505	NT	0.00402337	0.000925507	0.526184	0.362556	0.001	mexF	multidrug
YP_002852100	HF	0.163697	0.603676	0.00308879	0.0552596	0.001	bacA	bacitracin
YP_002861121	AF	0.735759	0.14173	0.000340051	0.00433622	0.001	vatB	macrolide-lincosamide-streptogramin
YP_002890644	WA	0.0277744	0.00121812	0.0300648	0.778267	0.001	bacA	bacitracin
YP_002929946	HF	0.364083	0.60274	0.00038264	0.00848694	0.001	bacA	bacitracin
YP_002937728	HF	0.225153	0.749664	3.72606e-05	0.008055	0.001	bacA	bacitracin
YP_098534	HF	0.00972253	0.785529	0	0.000127525	0.001	class A beta-lactamase	beta-lactam
YP_210868	HF	0.0126571	0.689889	0	0.000546006	0.001	class A beta-lactamase	beta-lactam
YP_260346	NT	0.00510374	0.00669782	0.497468	0.350342	0.001	mexF	multidrug
YP_316450	WA	0.0105901	0.000408662	0.106013	0.672463	0.001	bacA	bacitracin
YP_584847	WA	0.00164741	0.00048678	0.157363	0.668183	0.001	bacA	bacitracin
YP_594556	AF	0.691963	0.279623	4.34409e-05	0.00301223	0.001	tetW	tetracycline
YP_600745	HF	0.384462	0.559327	9.02283e-07	0.007135	0.001	tetM	tetracycline
YP_606823	WA	0.000255905	3.59754e-06	0.236879	0.661643	0.001	mexW	multidrug
YP_608682	WA	0.00981171	0.00846218	0.164193	0.740478	0.001	mexD	multidrug
YP_746446	WA	0.00860499	0.0149895	0.0857638	0.760182	0.001	bacA	bacitracin
YP_791281	WA	0.00103454	0.000262382	0.0249024	0.678265	0.001	bacA	bacitracin
YP_932216	WA	0.0166558	0.00276831	0.0594527	0.775746	0.001	bacA	bacitracin
YP_985461	WA	0.000731314	0.000127078	0.105978	0.743019	0.001	bacA	bacitracin
ZP_03624201	HF	0.334787	0.5807	2.95555e-05	0.00668114	0.001	tetO	tetracycline
ZP_03989103	HF	0.312503	0.603799	0.000117328	0.0264357	0.001	tetracycline resistance protein	tetracycline
ZP_04556181	AF	0.714423	0.212489	4.2489e-06	0.0033741	0.001	aadE	aminoglycoside
ZP_04576183	AF	0.686324	0.261585	2.47431e-05	0.00178972	0.001	tetW	tetracycline
ZP_04668102	HF	0.235731	0.647421	8.22738e-06	0.00875534	0.001	tetO	tetracycline
